# Supplementary material for: Seasonal epiphytic microbial dynamics on grapevine leaves under biocontrol and copper fungicide treatments
Source: Sci Rep. 2020 Jan 20;10:681. doi: 10.1038/s41598-019-56741-z (PMC6971271; doi:10.1038/s41598-019-56741-z)
Supplement: Supplementary file 5 — Supplementary information 5. [file 41598_2019_56741_MOESM5_ESM.csv]

	Reject null hypothesis	W
Unassigned;__;__;__;__;__;__	False	59
k__Chromista;p__Ciliophora;c__unidentified;o__unidentified;f__unidentified;g__unidentified;s__Ciliophora_sp	False	54
k__Fungi;__;__;__;__;__;__	True	570
k__Fungi;p__Ascomycota;__;__;__;__;__	True	532
k__Fungi;p__Ascomycota;c__Arthoniomycetes;o__unidentified;f__unidentified;g__unidentified;s__Arthoniomycetes_sp	False	44
k__Fungi;p__Ascomycota;c__Dothideomycetes;__;__;__;__	True	532
k__Fungi;p__Ascomycota;c__Dothideomycetes;o__Botryosphaeriales;f__Aplosporellaceae;g__Aplosporella;s__Aplosporella_yalgorensis	False	41
k__Fungi;p__Ascomycota;c__Dothideomycetes;o__Botryosphaeriales;f__Botryosphaeriaceae;__;__	True	557
k__Fungi;p__Ascomycota;c__Dothideomycetes;o__Botryosphaeriales;f__Botryosphaeriaceae;g__Diplodia;__	False	53
k__Fungi;p__Ascomycota;c__Dothideomycetes;o__Botryosphaeriales;f__Botryosphaeriaceae;g__Diplodia;s__Diplodia_africana	False	54
k__Fungi;p__Ascomycota;c__Dothideomycetes;o__Botryosphaeriales;f__Botryosphaeriaceae;g__Diplodia;s__Diplodia_pseudoseriata	False	42
k__Fungi;p__Ascomycota;c__Dothideomycetes;o__Botryosphaeriales;f__Botryosphaeriaceae;g__Diplodia;s__Diplodia_sp	False	48
k__Fungi;p__Ascomycota;c__Dothideomycetes;o__Botryosphaeriales;f__Botryosphaeriaceae;g__Dothiorella;__	False	45
k__Fungi;p__Ascomycota;c__Dothideomycetes;o__Botryosphaeriales;f__Botryosphaeriaceae;g__Lasiodiplodia;s__Lasiodiplodia_theobromae	False	55
k__Fungi;p__Ascomycota;c__Dothideomycetes;o__Botryosphaeriales;f__Botryosphaeriaceae;g__Microdiplodia;s__Microdiplodia_sp	True	562
k__Fungi;p__Ascomycota;c__Dothideomycetes;o__Botryosphaeriales;f__Botryosphaeriaceae;g__Neofusicoccum;__	False	55
k__Fungi;p__Ascomycota;c__Dothideomycetes;o__Botryosphaeriales;f__Botryosphaeriaceae;g__Neofusicoccum;s__Neofusicoccum_protearum	False	56
k__Fungi;p__Ascomycota;c__Dothideomycetes;o__Botryosphaeriales;f__Botryosphaeriaceae;g__Neofusicoccum;s__Neofusicoccum_vitifusiforme	False	52
k__Fungi;p__Ascomycota;c__Dothideomycetes;o__Botryosphaeriales;f__unidentified;g__unidentified;s__Botryosphaeriales_sp	False	55
k__Fungi;p__Ascomycota;c__Dothideomycetes;o__Capnodiales;__;__;__	True	571
k__Fungi;p__Ascomycota;c__Dothideomycetes;o__Capnodiales;f__Capnodiaceae;g__Capnodium;s__Capnodium_sp	False	56
k__Fungi;p__Ascomycota;c__Dothideomycetes;o__Capnodiales;f__Capnodiaceae;g__Leptoxyphium;s__Leptoxyphium_kurandae	False	53
k__Fungi;p__Ascomycota;c__Dothideomycetes;o__Capnodiales;f__Capnodiales_fam_Incertae_sedis;g__Rachicladosporium;__	False	53
k__Fungi;p__Ascomycota;c__Dothideomycetes;o__Capnodiales;f__Capnodiales_fam_Incertae_sedis;g__Rachicladosporium;s__Rachicladosporium_cboliae	False	43
k__Fungi;p__Ascomycota;c__Dothideomycetes;o__Capnodiales;f__Capnodiales_fam_Incertae_sedis;g__Toxicocladosporium;__	False	52
k__Fungi;p__Ascomycota;c__Dothideomycetes;o__Capnodiales;f__Capnodiales_fam_Incertae_sedis;g__Toxicocladosporium;s__Toxicocladosporium_irritans	False	57
k__Fungi;p__Ascomycota;c__Dothideomycetes;o__Capnodiales;f__Capnodiales_fam_Incertae_sedis;g__Toxicocladosporium;s__Toxicocladosporium_protearum	False	55
k__Fungi;p__Ascomycota;c__Dothideomycetes;o__Capnodiales;f__Capnodiales_fam_Incertae_sedis;g__Toxicocladosporium;s__Toxicocladosporium_pseudoveloxum	False	55
k__Fungi;p__Ascomycota;c__Dothideomycetes;o__Capnodiales;f__Davidiellaceae;g__Cladosporium;__	True	563
k__Fungi;p__Ascomycota;c__Dothideomycetes;o__Capnodiales;f__Davidiellaceae;g__Cladosporium;s__Cladosporium_fusiforme	False	92
k__Fungi;p__Ascomycota;c__Dothideomycetes;o__Capnodiales;f__Davidiellaceae;g__Cladosporium;s__Cladosporium_grevilleae	False	53
k__Fungi;p__Ascomycota;c__Dothideomycetes;o__Capnodiales;f__Davidiellaceae;g__Cladosporium;s__Cladosporium_salinae	False	52
k__Fungi;p__Ascomycota;c__Dothideomycetes;o__Capnodiales;f__Davidiellaceae;g__Cladosporium;s__Cladosporium_sphaerospermum	False	46
k__Fungi;p__Ascomycota;c__Dothideomycetes;o__Capnodiales;f__Mycosphaerellaceae;__;__	False	40
k__Fungi;p__Ascomycota;c__Dothideomycetes;o__Capnodiales;f__Mycosphaerellaceae;g__Mycosphaerella;s__Mycosphaerella_tassiana	True	548
k__Fungi;p__Ascomycota;c__Dothideomycetes;o__Capnodiales;f__Mycosphaerellaceae;g__Neodeightoniella;s__Neodeightoniella_phragmiticola	False	54
k__Fungi;p__Ascomycota;c__Dothideomycetes;o__Capnodiales;f__Mycosphaerellaceae;g__Passalora;s__Passalora_sp	False	55
k__Fungi;p__Ascomycota;c__Dothideomycetes;o__Capnodiales;f__Mycosphaerellaceae;g__Phaeothecoidea;__	False	47
k__Fungi;p__Ascomycota;c__Dothideomycetes;o__Capnodiales;f__Mycosphaerellaceae;g__Ramularia;__	False	43
k__Fungi;p__Ascomycota;c__Dothideomycetes;o__Capnodiales;f__Mycosphaerellaceae;g__Ramularia;s__Ramularia_collo-cygni	False	54
k__Fungi;p__Ascomycota;c__Dothideomycetes;o__Capnodiales;f__Teratosphaeriaceae;__;__	False	45
k__Fungi;p__Ascomycota;c__Dothideomycetes;o__Capnodiales;f__Teratosphaeriaceae;g__Batcheloromyces;s__Batcheloromyces_leucadendri	False	60
k__Fungi;p__Ascomycota;c__Dothideomycetes;o__Capnodiales;f__Teratosphaeriaceae;g__Catenulostroma;s__Catenulostroma_hermanusense	False	49
k__Fungi;p__Ascomycota;c__Dothideomycetes;o__Capnodiales;f__Teratosphaeriaceae;g__Devriesia;s__Devriesia_pseudoamericana	False	51
k__Fungi;p__Ascomycota;c__Dothideomycetes;o__Capnodiales;f__Teratosphaeriaceae;g__Devriesia;s__Devriesia_sp	False	56
k__Fungi;p__Ascomycota;c__Dothideomycetes;o__Capnodiales;f__Teratosphaeriaceae;g__Hortaea;s__Hortaea_thailandica	False	278
k__Fungi;p__Ascomycota;c__Dothideomycetes;o__Capnodiales;f__Teratosphaeriaceae;g__Neodevriesia;s__Neodevriesia_capensis	False	53
k__Fungi;p__Ascomycota;c__Dothideomycetes;o__Capnodiales;f__Teratosphaeriaceae;g__Parateratosphaeria;s__Parateratosphaeria_altensteinii	False	55
k__Fungi;p__Ascomycota;c__Dothideomycetes;o__Capnodiales;f__Teratosphaeriaceae;g__Teratosphaeria;__	False	55
k__Fungi;p__Ascomycota;c__Dothideomycetes;o__Capnodiales;f__Teratosphaeriaceae;g__Teratosphaeria;s__Teratosphaeria_persoonii	False	54
k__Fungi;p__Ascomycota;c__Dothideomycetes;o__Capnodiales;f__Teratosphaeriaceae;g__unidentified;s__Teratosphaeriaceae_sp	False	44
k__Fungi;p__Ascomycota;c__Dothideomycetes;o__Capnodiales;f__unidentified;g__unidentified;s__Capnodiales_sp	False	24
k__Fungi;p__Ascomycota;c__Dothideomycetes;o__Dothideales;__;__;__	False	48
k__Fungi;p__Ascomycota;c__Dothideomycetes;o__Dothideales;f__Dothideaceae;g__Endoconidioma;s__Endoconidioma_populi	False	50
k__Fungi;p__Ascomycota;c__Dothideomycetes;o__Dothideales;f__Dothioraceae;g__Aureobasidium;s__Aureobasidium_pullulans	True	571
k__Fungi;p__Ascomycota;c__Dothideomycetes;o__Dothideales;f__Dothioraceae;g__Hormonema;s__Hormonema_sp	False	50
k__Fungi;p__Ascomycota;c__Dothideomycetes;o__Dothideales;f__Dothioraceae;g__Hormonema;s__Hormonema_viticola	False	63
k__Fungi;p__Ascomycota;c__Dothideomycetes;o__Dothideales;f__unidentified;g__unidentified;s__Dothideales_sp	False	49
k__Fungi;p__Ascomycota;c__Dothideomycetes;o__Dothideomycetes_ord_Incertae_sedis;f__Dothideomycetes_fam_Incertae_sedis;g__Biatriospora;s__Biatriospora_mackinnonii	True	546
k__Fungi;p__Ascomycota;c__Dothideomycetes;o__Dothideomycetes_ord_Incertae_sedis;f__Dothideomycetes_fam_Incertae_sedis;g__Leptospora;s__Leptospora_rubella	False	55
k__Fungi;p__Ascomycota;c__Dothideomycetes;o__Pleosporales;__;__;__	True	559
k__Fungi;p__Ascomycota;c__Dothideomycetes;o__Pleosporales;f__Cucurbitariaceae;g__Pyrenochaetopsis;s__Pyrenochaetopsis_leptospora	False	56
k__Fungi;p__Ascomycota;c__Dothideomycetes;o__Pleosporales;f__Cucurbitariaceae;g__Pyrenochaetopsis;s__Pyrenochaetopsis_sp	False	47
k__Fungi;p__Ascomycota;c__Dothideomycetes;o__Pleosporales;f__Dacampiaceae;g__Teichospora;s__Teichospora_austroafricana	False	55
k__Fungi;p__Ascomycota;c__Dothideomycetes;o__Pleosporales;f__Dacampiaceae;g__Teichospora;s__Teichospora_trabicola	False	51
k__Fungi;p__Ascomycota;c__Dothideomycetes;o__Pleosporales;f__Diademaceae;g__Comoclathris;s__Comoclathris_sedi	False	48
k__Fungi;p__Ascomycota;c__Dothideomycetes;o__Pleosporales;f__Didymellaceae;g__Neoascochyta;__	False	34
k__Fungi;p__Ascomycota;c__Dothideomycetes;o__Pleosporales;f__Didymellaceae;g__Neoascochyta;s__Neoascochyta_paspali	False	49
k__Fungi;p__Ascomycota;c__Dothideomycetes;o__Pleosporales;f__Dothidotthiaceae;g__Spencermartinsia;s__Spencermartinsia_viticola	False	17
k__Fungi;p__Ascomycota;c__Dothideomycetes;o__Pleosporales;f__Leptosphaeriaceae;__;__	False	43
k__Fungi;p__Ascomycota;c__Dothideomycetes;o__Pleosporales;f__Leptosphaeriaceae;g__Coniothyrium;__	False	46
k__Fungi;p__Ascomycota;c__Dothideomycetes;o__Pleosporales;f__Leptosphaeriaceae;g__Coniothyrium;s__Coniothyrium_carteri	False	55
k__Fungi;p__Ascomycota;c__Dothideomycetes;o__Pleosporales;f__Leptosphaeriaceae;g__Coniothyrium;s__Coniothyrium_sp	False	53
k__Fungi;p__Ascomycota;c__Dothideomycetes;o__Pleosporales;f__Leptosphaeriaceae;g__Leptosphaeria;s__Leptosphaeria_sp	False	54
k__Fungi;p__Ascomycota;c__Dothideomycetes;o__Pleosporales;f__Leptosphaeriaceae;g__unidentified;s__Leptosphaeriaceae_sp	True	554
k__Fungi;p__Ascomycota;c__Dothideomycetes;o__Pleosporales;f__Lophiostomataceae;__;__	False	36
k__Fungi;p__Ascomycota;c__Dothideomycetes;o__Pleosporales;f__Lophiostomataceae;g__Angustimassarina;s__Angustimassarina_acerina	True	560
k__Fungi;p__Ascomycota;c__Dothideomycetes;o__Pleosporales;f__Lophiostomataceae;g__Biappendiculispora;s__Biappendiculispora_japonica	False	54
k__Fungi;p__Ascomycota;c__Dothideomycetes;o__Pleosporales;f__Lophiostomataceae;g__Lophiostoma;s__Lophiostoma_cynaroidis	True	547
k__Fungi;p__Ascomycota;c__Dothideomycetes;o__Pleosporales;f__Lophiostomataceae;g__Lophiostoma;s__Lophiostoma_macrostomum	False	50
k__Fungi;p__Ascomycota;c__Dothideomycetes;o__Pleosporales;f__Lophiostomataceae;g__Lophiostoma;s__Lophiostoma_sp	False	48
k__Fungi;p__Ascomycota;c__Dothideomycetes;o__Pleosporales;f__Lophiostomataceae;g__Lophiotrema;s__Lophiotrema_rubi	False	40
k__Fungi;p__Ascomycota;c__Dothideomycetes;o__Pleosporales;f__Lophiostomataceae;g__Pseudolophiostoma;s__Pseudolophiostoma_vitigenum	False	51
k__Fungi;p__Ascomycota;c__Dothideomycetes;o__Pleosporales;f__Lophiostomataceae;g__Sigarispora;s__Sigarispora_caulium	False	443
k__Fungi;p__Ascomycota;c__Dothideomycetes;o__Pleosporales;f__Lophiostomataceae;g__unidentified;s__Lophiostomataceae_sp	True	563
k__Fungi;p__Ascomycota;c__Dothideomycetes;o__Pleosporales;f__Massarinaceae;g__Keissleriella;__	False	55
k__Fungi;p__Ascomycota;c__Dothideomycetes;o__Pleosporales;f__Massarinaceae;g__Massarina;s__Massarina_sp	False	46
k__Fungi;p__Ascomycota;c__Dothideomycetes;o__Pleosporales;f__Montagnulaceae;__;__	False	49
k__Fungi;p__Ascomycota;c__Dothideomycetes;o__Pleosporales;f__Montagnulaceae;g__Deniquelata;s__Deniquelata_barringtoniae	False	55
k__Fungi;p__Ascomycota;c__Dothideomycetes;o__Pleosporales;f__Montagnulaceae;g__Paraconiothyrium;__	False	22
k__Fungi;p__Ascomycota;c__Dothideomycetes;o__Pleosporales;f__Montagnulaceae;g__Paraconiothyrium;s__Paraconiothyrium_africanum	False	36
k__Fungi;p__Ascomycota;c__Dothideomycetes;o__Pleosporales;f__Montagnulaceae;g__Paraconiothyrium;s__Paraconiothyrium_sp	False	48
k__Fungi;p__Ascomycota;c__Dothideomycetes;o__Pleosporales;f__Montagnulaceae;g__Paraphaeosphaeria;__	False	30
k__Fungi;p__Ascomycota;c__Dothideomycetes;o__Pleosporales;f__Montagnulaceae;g__Paraphaeosphaeria;s__Paraphaeosphaeria_michotii	False	52
k__Fungi;p__Ascomycota;c__Dothideomycetes;o__Pleosporales;f__Montagnulaceae;g__unidentified;s__Montagnulaceae_sp	False	52
k__Fungi;p__Ascomycota;c__Dothideomycetes;o__Pleosporales;f__Phaeosphaeriaceae;__;__	True	555
k__Fungi;p__Ascomycota;c__Dothideomycetes;o__Pleosporales;f__Phaeosphaeriaceae;g__Ampelomyces;s__Ampelomyces_quisqualis	False	37
k__Fungi;p__Ascomycota;c__Dothideomycetes;o__Pleosporales;f__Phaeosphaeriaceae;g__Ophiosphaerella;s__Ophiosphaerella_sp	False	55
k__Fungi;p__Ascomycota;c__Dothideomycetes;o__Pleosporales;f__Phaeosphaeriaceae;g__Phaeosphaeria;__	False	56
k__Fungi;p__Ascomycota;c__Dothideomycetes;o__Pleosporales;f__Phaeosphaeriaceae;g__Phaeosphaeria;s__Phaeosphaeria_juncicola	False	52
k__Fungi;p__Ascomycota;c__Dothideomycetes;o__Pleosporales;f__Phaeosphaeriaceae;g__Phaeosphaeria;s__Phaeosphaeria_microscopica	False	56
k__Fungi;p__Ascomycota;c__Dothideomycetes;o__Pleosporales;f__Phaeosphaeriaceae;g__Phaeosphaeria;s__Phaeosphaeria_sp	False	39
k__Fungi;p__Ascomycota;c__Dothideomycetes;o__Pleosporales;f__Phaeosphaeriaceae;g__Sclerostagonospora;__	False	27
k__Fungi;p__Ascomycota;c__Dothideomycetes;o__Pleosporales;f__Phaeosphaeriaceae;g__Sclerostagonospora;s__Sclerostagonospora_cycadis	False	238
k__Fungi;p__Ascomycota;c__Dothideomycetes;o__Pleosporales;f__Phaeosphaeriaceae;g__Setophaeosphaeria;s__Setophaeosphaeria_badalingensis	False	54
k__Fungi;p__Ascomycota;c__Dothideomycetes;o__Pleosporales;f__Phaeosphaeriaceae;g__Sphaerellopsis;s__Sphaerellopsis_macroconidialis	False	48
k__Fungi;p__Ascomycota;c__Dothideomycetes;o__Pleosporales;f__Phaeosphaeriaceae;g__unidentified;s__Phaeosphaeriaceae_sp	False	46
k__Fungi;p__Ascomycota;c__Dothideomycetes;o__Pleosporales;f__Pleomassariaceae;g__Trematosphaeria;s__Trematosphaeria_pertusa	False	53
k__Fungi;p__Ascomycota;c__Dothideomycetes;o__Pleosporales;f__Pleosporaceae;__;__	True	563
k__Fungi;p__Ascomycota;c__Dothideomycetes;o__Pleosporales;f__Pleosporaceae;g__Alternaria;__	False	90
k__Fungi;p__Ascomycota;c__Dothideomycetes;o__Pleosporales;f__Pleosporaceae;g__Alternaria;s__Alternaria_alternata	False	54
k__Fungi;p__Ascomycota;c__Dothideomycetes;o__Pleosporales;f__Pleosporaceae;g__Alternaria;s__Alternaria_brassicae	False	25
k__Fungi;p__Ascomycota;c__Dothideomycetes;o__Pleosporales;f__Pleosporaceae;g__Alternaria;s__Alternaria_chlamydospora	False	51
k__Fungi;p__Ascomycota;c__Dothideomycetes;o__Pleosporales;f__Pleosporaceae;g__Alternaria;s__Alternaria_eureka	False	39
k__Fungi;p__Ascomycota;c__Dothideomycetes;o__Pleosporales;f__Pleosporaceae;g__Alternaria;s__Alternaria_metachromatica	False	24
k__Fungi;p__Ascomycota;c__Dothideomycetes;o__Pleosporales;f__Pleosporaceae;g__Alternaria;s__Alternaria_planifunda	False	32
k__Fungi;p__Ascomycota;c__Dothideomycetes;o__Pleosporales;f__Pleosporaceae;g__Alternaria;s__Alternaria_solani	False	48
k__Fungi;p__Ascomycota;c__Dothideomycetes;o__Pleosporales;f__Pleosporaceae;g__Alternaria;s__Alternaria_soliaridae	False	53
k__Fungi;p__Ascomycota;c__Dothideomycetes;o__Pleosporales;f__Pleosporaceae;g__Alternaria;s__Alternaria_sp	True	540
k__Fungi;p__Ascomycota;c__Dothideomycetes;o__Pleosporales;f__Pleosporaceae;g__Bipolaris;__	False	52
k__Fungi;p__Ascomycota;c__Dothideomycetes;o__Pleosporales;f__Pleosporaceae;g__Chalastospora;__	False	54
k__Fungi;p__Ascomycota;c__Dothideomycetes;o__Pleosporales;f__Pleosporaceae;g__Chalastospora;s__Chalastospora_cetera	False	53
k__Fungi;p__Ascomycota;c__Dothideomycetes;o__Pleosporales;f__Pleosporaceae;g__Chalastospora;s__Chalastospora_gossypii	False	52
k__Fungi;p__Ascomycota;c__Dothideomycetes;o__Pleosporales;f__Pleosporaceae;g__Curvularia;__	False	55
k__Fungi;p__Ascomycota;c__Dothideomycetes;o__Pleosporales;f__Pleosporaceae;g__Curvularia;s__Curvularia_borreriae	False	57
k__Fungi;p__Ascomycota;c__Dothideomycetes;o__Pleosporales;f__Pleosporaceae;g__Curvularia;s__Curvularia_kusanoi	False	55
k__Fungi;p__Ascomycota;c__Dothideomycetes;o__Pleosporales;f__Pleosporaceae;g__Curvularia;s__Curvularia_ravenelii	False	56
k__Fungi;p__Ascomycota;c__Dothideomycetes;o__Pleosporales;f__Pleosporaceae;g__Curvularia;s__Curvularia_sp	False	52
k__Fungi;p__Ascomycota;c__Dothideomycetes;o__Pleosporales;f__Pleosporaceae;g__Curvularia;s__Curvularia_tsudae	False	45
k__Fungi;p__Ascomycota;c__Dothideomycetes;o__Pleosporales;f__Pleosporaceae;g__Dendryphion;s__Dendryphion_nanum	False	56
k__Fungi;p__Ascomycota;c__Dothideomycetes;o__Pleosporales;f__Pleosporaceae;g__Drechslera;__	False	48
k__Fungi;p__Ascomycota;c__Dothideomycetes;o__Pleosporales;f__Pleosporaceae;g__Drechslera;s__Drechslera_nobleae	False	482
k__Fungi;p__Ascomycota;c__Dothideomycetes;o__Pleosporales;f__Pleosporaceae;g__Drechslera;s__Drechslera_phlei	False	486
k__Fungi;p__Ascomycota;c__Dothideomycetes;o__Pleosporales;f__Pleosporaceae;g__Drechslera;s__Drechslera_sp	False	41
k__Fungi;p__Ascomycota;c__Dothideomycetes;o__Pleosporales;f__Pleosporaceae;g__Epicoccum;s__Epicoccum_plurivorum	False	36
k__Fungi;p__Ascomycota;c__Dothideomycetes;o__Pleosporales;f__Pleosporaceae;g__Exserohilum;__	False	52
k__Fungi;p__Ascomycota;c__Dothideomycetes;o__Pleosporales;f__Pleosporaceae;g__Pithomyces;s__Pithomyces_karoo	False	49
k__Fungi;p__Ascomycota;c__Dothideomycetes;o__Pleosporales;f__Pleosporaceae;g__Pleospora;s__Pleospora_fallens	False	38
k__Fungi;p__Ascomycota;c__Dothideomycetes;o__Pleosporales;f__Pleosporaceae;g__Pyrenophora;s__Pyrenophora_avenae	True	570
k__Fungi;p__Ascomycota;c__Dothideomycetes;o__Pleosporales;f__Pleosporaceae;g__Pyrenophora;s__Pyrenophora_lolii	False	37
k__Fungi;p__Ascomycota;c__Dothideomycetes;o__Pleosporales;f__Pleosporaceae;g__Pyrenophora;s__Pyrenophora_teres	True	516
k__Fungi;p__Ascomycota;c__Dothideomycetes;o__Pleosporales;f__Pleosporaceae;g__Pyrenophora;s__Pyrenophora_tritici-repentis	False	50
k__Fungi;p__Ascomycota;c__Dothideomycetes;o__Pleosporales;f__Pleosporaceae;g__Stemphylium;__	True	569
k__Fungi;p__Ascomycota;c__Dothideomycetes;o__Pleosporales;f__Pleosporaceae;g__Stemphylium;s__Stemphylium_herbarum	True	541
k__Fungi;p__Ascomycota;c__Dothideomycetes;o__Pleosporales;f__Pleosporaceae;g__Stemphylium;s__Stemphylium_loti	False	90
k__Fungi;p__Ascomycota;c__Dothideomycetes;o__Pleosporales;f__Pleosporaceae;g__unidentified;s__Pleosporaceae_sp	False	47
k__Fungi;p__Ascomycota;c__Dothideomycetes;o__Pleosporales;f__Pleosporales_fam_Incertae_sedis;__;__	False	26
k__Fungi;p__Ascomycota;c__Dothideomycetes;o__Pleosporales;f__Pleosporales_fam_Incertae_sedis;g__Ascochyta;s__Ascochyta_medicaginicola	False	54
k__Fungi;p__Ascomycota;c__Dothideomycetes;o__Pleosporales;f__Pleosporales_fam_Incertae_sedis;g__Boeremia;s__Boeremia_exigua	False	49
k__Fungi;p__Ascomycota;c__Dothideomycetes;o__Pleosporales;f__Pleosporales_fam_Incertae_sedis;g__Dictyosporium;__	False	54
k__Fungi;p__Ascomycota;c__Dothideomycetes;o__Pleosporales;f__Pleosporales_fam_Incertae_sedis;g__Didymella;__	False	54
k__Fungi;p__Ascomycota;c__Dothideomycetes;o__Pleosporales;f__Pleosporales_fam_Incertae_sedis;g__Didymella;s__Didymella_urticicola	False	38
k__Fungi;p__Ascomycota;c__Dothideomycetes;o__Pleosporales;f__Pleosporales_fam_Incertae_sedis;g__Ochrocladosporium;s__Ochrocladosporium_adansoniae	False	56
k__Fungi;p__Ascomycota;c__Dothideomycetes;o__Pleosporales;f__Pleosporales_fam_Incertae_sedis;g__Ochrocladosporium;s__Ochrocladosporium_frigidarii	False	55
k__Fungi;p__Ascomycota;c__Dothideomycetes;o__Pleosporales;f__Pleosporales_fam_Incertae_sedis;g__Paraphoma;s__Paraphoma_sp	False	55
k__Fungi;p__Ascomycota;c__Dothideomycetes;o__Pleosporales;f__Pleosporales_fam_Incertae_sedis;g__Periconia;__	False	52
k__Fungi;p__Ascomycota;c__Dothideomycetes;o__Pleosporales;f__Pleosporales_fam_Incertae_sedis;g__Periconia;s__Periconia_digitata	False	55
k__Fungi;p__Ascomycota;c__Dothideomycetes;o__Pleosporales;f__Pleosporales_fam_Incertae_sedis;g__Periconia;s__Periconia_macrospinosa	False	39
k__Fungi;p__Ascomycota;c__Dothideomycetes;o__Pleosporales;f__Pleosporales_fam_Incertae_sedis;g__Periconia;s__Periconia_prolifica	False	53
k__Fungi;p__Ascomycota;c__Dothideomycetes;o__Pleosporales;f__Pleosporales_fam_Incertae_sedis;g__Periconia;s__Periconia_pseudobyssoides	False	51
k__Fungi;p__Ascomycota;c__Dothideomycetes;o__Pleosporales;f__Pleosporales_fam_Incertae_sedis;g__Periconia;s__Periconia_sp	False	492
k__Fungi;p__Ascomycota;c__Dothideomycetes;o__Pleosporales;f__Pleosporales_fam_Incertae_sedis;g__Phoma;s__Phoma_herbarum	False	55
k__Fungi;p__Ascomycota;c__Dothideomycetes;o__Pleosporales;f__Pleosporales_fam_Incertae_sedis;g__Pyrenochaeta;s__Pyrenochaeta_keratinophila	False	55
k__Fungi;p__Ascomycota;c__Dothideomycetes;o__Pleosporales;f__Pleosporales_fam_Incertae_sedis;g__Pyrenochaeta;s__Pyrenochaeta_sp	False	265
k__Fungi;p__Ascomycota;c__Dothideomycetes;o__Pleosporales;f__Pleosporales_fam_Incertae_sedis;g__Pyrenochaeta;s__Pyrenochaeta_unguis-hominis	False	54
k__Fungi;p__Ascomycota;c__Dothideomycetes;o__Pleosporales;f__Pleosporales_fam_Incertae_sedis;g__unidentified;s__Pleosporales_fam_Incertae_sedis_sp	True	522
k__Fungi;p__Ascomycota;c__Dothideomycetes;o__Pleosporales;f__Sporormiaceae;__;__	False	33
k__Fungi;p__Ascomycota;c__Dothideomycetes;o__Pleosporales;f__Sporormiaceae;g__Preussia;__	False	53
k__Fungi;p__Ascomycota;c__Dothideomycetes;o__Pleosporales;f__Sporormiaceae;g__Preussia;s__Preussia_africana	False	45
k__Fungi;p__Ascomycota;c__Dothideomycetes;o__Pleosporales;f__Sporormiaceae;g__Preussia;s__Preussia_alloiomera	False	50
k__Fungi;p__Ascomycota;c__Dothideomycetes;o__Pleosporales;f__Sporormiaceae;g__Preussia;s__Preussia_isomera	False	50
k__Fungi;p__Ascomycota;c__Dothideomycetes;o__Pleosporales;f__Sporormiaceae;g__Preussia;s__Preussia_sp	False	51
k__Fungi;p__Ascomycota;c__Dothideomycetes;o__Pleosporales;f__Sporormiaceae;g__Sporormiella;s__Sporormiella_megalospora	False	49
k__Fungi;p__Ascomycota;c__Dothideomycetes;o__Pleosporales;f__Sporormiaceae;g__Sporormiella;s__Sporormiella_minima	False	54
k__Fungi;p__Ascomycota;c__Dothideomycetes;o__Pleosporales;f__Sporormiaceae;g__Westerdykella;s__Westerdykella_nigra	False	49
k__Fungi;p__Ascomycota;c__Dothideomycetes;o__Pleosporales;f__Sporormiaceae;g__unidentified;s__Sporormiaceae_sp	False	52
k__Fungi;p__Ascomycota;c__Dothideomycetes;o__Pleosporales;f__Teichosporaceae;g__unidentified;s__Teichosporaceae_sp	False	33
k__Fungi;p__Ascomycota;c__Dothideomycetes;o__Valsariales;f__Valsariaceae;g__Valsaria;s__Valsaria_insitiva	False	52
k__Fungi;p__Ascomycota;c__Dothideomycetes;o__Venturiales;f__Venturiaceae;g__Rhizosphaera;s__Rhizosphaera_sp	False	46
k__Fungi;p__Ascomycota;c__Eurotiomycetes;__;__;__;__	False	49
k__Fungi;p__Ascomycota;c__Eurotiomycetes;o__Chaetothyriales;__;__;__	False	47
k__Fungi;p__Ascomycota;c__Eurotiomycetes;o__Chaetothyriales;f__Chaetothyriaceae;g__Cyphellophora;s__Cyphellophora_reptans	False	55
k__Fungi;p__Ascomycota;c__Eurotiomycetes;o__Chaetothyriales;f__Chaetothyriales_fam_Incertae_sedis;g__Coniosporium;s__Coniosporium_apollinis	False	50
k__Fungi;p__Ascomycota;c__Eurotiomycetes;o__Chaetothyriales;f__Herpotrichiellaceae;__;__	False	52
k__Fungi;p__Ascomycota;c__Eurotiomycetes;o__Chaetothyriales;f__Herpotrichiellaceae;g__Capronia;s__Capronia_sp	False	55
k__Fungi;p__Ascomycota;c__Eurotiomycetes;o__Chaetothyriales;f__Herpotrichiellaceae;g__Exophiala;__	False	40
k__Fungi;p__Ascomycota;c__Eurotiomycetes;o__Chaetothyriales;f__Herpotrichiellaceae;g__Exophiala;s__Exophiala_eucalyptorum	False	47
k__Fungi;p__Ascomycota;c__Eurotiomycetes;o__Chaetothyriales;f__Herpotrichiellaceae;g__Exophiala;s__Exophiala_oligosperma	False	54
k__Fungi;p__Ascomycota;c__Eurotiomycetes;o__Chaetothyriales;f__Herpotrichiellaceae;g__Exophiala;s__Exophiala_sideris	False	53
k__Fungi;p__Ascomycota;c__Eurotiomycetes;o__Chaetothyriales;f__Herpotrichiellaceae;g__Exophiala;s__Exophiala_xenobiotica	False	33
k__Fungi;p__Ascomycota;c__Eurotiomycetes;o__Chaetothyriales;f__Herpotrichiellaceae;g__Phaeococcomyces;s__Phaeococcomyces_catenatus	False	55
k__Fungi;p__Ascomycota;c__Eurotiomycetes;o__Chaetothyriales;f__Herpotrichiellaceae;g__Phaeococcomyces;s__Phaeococcomyces_nigricans	False	34
k__Fungi;p__Ascomycota;c__Eurotiomycetes;o__Chaetothyriales;f__Herpotrichiellaceae;g__Phaeomoniella;s__Phaeomoniella_chlamydospora	False	29
k__Fungi;p__Ascomycota;c__Eurotiomycetes;o__Chaetothyriales;f__Herpotrichiellaceae;g__Phaeomoniella;s__Phaeomoniella_sp	False	53
k__Fungi;p__Ascomycota;c__Eurotiomycetes;o__Chaetothyriales;f__Herpotrichiellaceae;g__Phialophora;s__Phialophora_cyclaminis	False	50
k__Fungi;p__Ascomycota;c__Eurotiomycetes;o__Chaetothyriales;f__Herpotrichiellaceae;g__Rhinocladiella;s__Rhinocladiella_sp	False	58
k__Fungi;p__Ascomycota;c__Eurotiomycetes;o__Eurotiales;f__Trichocomaceae;g__Aspergillus;__	False	53
k__Fungi;p__Ascomycota;c__Eurotiomycetes;o__Eurotiales;f__Trichocomaceae;g__Aspergillus;s__Aspergillus_amstelodami	False	52
k__Fungi;p__Ascomycota;c__Eurotiomycetes;o__Eurotiales;f__Trichocomaceae;g__Aspergillus;s__Aspergillus_bicolor	False	55
k__Fungi;p__Ascomycota;c__Eurotiomycetes;o__Eurotiales;f__Trichocomaceae;g__Aspergillus;s__Aspergillus_deflectus	False	57
k__Fungi;p__Ascomycota;c__Eurotiomycetes;o__Eurotiales;f__Trichocomaceae;g__Aspergillus;s__Aspergillus_proliferans	False	43
k__Fungi;p__Ascomycota;c__Eurotiomycetes;o__Eurotiales;f__Trichocomaceae;g__Penicillium;__	False	51
k__Fungi;p__Ascomycota;c__Eurotiomycetes;o__Eurotiales;f__Trichocomaceae;g__Penicillium;s__Penicillium_herquei	False	56
k__Fungi;p__Ascomycota;c__Eurotiomycetes;o__Eurotiales;f__Trichocomaceae;g__Penicillium;s__Penicillium_sp	False	49
k__Fungi;p__Ascomycota;c__Eurotiomycetes;o__Eurotiales;f__Trichocomaceae;g__Talaromyces;__	False	55
k__Fungi;p__Ascomycota;c__Eurotiomycetes;o__Eurotiales;f__Trichocomaceae;g__Talaromyces;s__Talaromyces_ramulosus	False	52
k__Fungi;p__Ascomycota;c__Eurotiomycetes;o__Phaeomoniellales;f__Phaeomoniellaceae;g__Aequabiliella;s__Aequabiliella_effusa	False	56
k__Fungi;p__Ascomycota;c__Eurotiomycetes;o__Phaeomoniellales;f__Phaeomoniellaceae;g__Neophaeomoniella;s__Neophaeomoniella_niveniae	False	56
k__Fungi;p__Ascomycota;c__Eurotiomycetes;o__Verrucariales;f__Verrucariaceae;__;__	False	45
k__Fungi;p__Ascomycota;c__Eurotiomycetes;o__Verrucariales;f__Verrucariaceae;g__unidentified;s__Verrucariaceae_sp	False	56
k__Fungi;p__Ascomycota;c__Lecanoromycetes;__;__;__;__	False	53
k__Fungi;p__Ascomycota;c__Lecanoromycetes;o__Candelariales;f__Candelariaceae;g__Candelaria;s__Candelaria_concolor	False	53
k__Fungi;p__Ascomycota;c__Lecanoromycetes;o__Lecanorales;f__Lecanoraceae;__;__	False	54
k__Fungi;p__Ascomycota;c__Lecanoromycetes;o__Lecanorales;f__Parmeliaceae;g__Flavoparmelia;s__Flavoparmelia_soredians	False	52
k__Fungi;p__Ascomycota;c__Lecanoromycetes;o__Lecanorales;f__Parmeliaceae;g__Parmotrema;__	False	55
k__Fungi;p__Ascomycota;c__Lecanoromycetes;o__Lecanorales;f__Parmeliaceae;g__Parmotrema;s__Parmotrema_pseudoreticulatum	False	54
k__Fungi;p__Ascomycota;c__Lecanoromycetes;o__Lecanorales;f__Parmeliaceae;g__Parmotrema;s__Parmotrema_reticulatum	False	51
k__Fungi;p__Ascomycota;c__Lecanoromycetes;o__Lecanorales;f__Parmeliaceae;g__Usnea;s__Usnea_flavocardia	False	55
k__Fungi;p__Ascomycota;c__Lecanoromycetes;o__Teloschistales;f__Physciaceae;g__Physcia;__	False	54
k__Fungi;p__Ascomycota;c__Lecanoromycetes;o__Teloschistales;f__Physciaceae;g__Physcia;s__Physcia_sp	False	50
k__Fungi;p__Ascomycota;c__Leotiomycetes;__;__;__;__	False	45
k__Fungi;p__Ascomycota;c__Leotiomycetes;o__Erysiphales;f__Erysiphaceae;__;__	False	51
k__Fungi;p__Ascomycota;c__Leotiomycetes;o__Erysiphales;f__Erysiphaceae;g__Blumeria;s__Blumeria_graminis	True	566
k__Fungi;p__Ascomycota;c__Leotiomycetes;o__Erysiphales;f__Erysiphaceae;g__Erysiphe;s__Erysiphe_necator	False	59
k__Fungi;p__Ascomycota;c__Leotiomycetes;o__Erysiphales;f__Erysiphaceae;g__Golovinomyces;s__Golovinomyces_macrocarpus	False	52
k__Fungi;p__Ascomycota;c__Leotiomycetes;o__Erysiphales;f__Erysiphaceae;g__Golovinomyces;s__Golovinomyces_orontii	False	55
k__Fungi;p__Ascomycota;c__Leotiomycetes;o__Erysiphales;f__Erysiphaceae;g__Neoerysiphe;__	False	55
k__Fungi;p__Ascomycota;c__Leotiomycetes;o__Erysiphales;f__Erysiphaceae;g__Podosphaera;s__Podosphaera_sp	True	564
k__Fungi;p__Ascomycota;c__Leotiomycetes;o__Helotiales;__;__;__	True	537
k__Fungi;p__Ascomycota;c__Leotiomycetes;o__Helotiales;f__Dermateaceae;g__Mollisia;s__Mollisia_cinerea	False	53
k__Fungi;p__Ascomycota;c__Leotiomycetes;o__Helotiales;f__Helotiaceae;__;__	False	56
k__Fungi;p__Ascomycota;c__Leotiomycetes;o__Helotiales;f__Helotiaceae;g__Articulospora;s__Articulospora_sp	False	78
k__Fungi;p__Ascomycota;c__Leotiomycetes;o__Helotiales;f__Helotiaceae;g__Crocicreas;s__Crocicreas_sp	False	55
k__Fungi;p__Ascomycota;c__Leotiomycetes;o__Helotiales;f__Helotiaceae;g__Cyathicula;s__Cyathicula_culmicola	False	56
k__Fungi;p__Ascomycota;c__Leotiomycetes;o__Helotiales;f__Helotiaceae;g__Idriella;s__Idriella_lunata	False	56
k__Fungi;p__Ascomycota;c__Leotiomycetes;o__Helotiales;f__Helotiales_fam_Incertae_sedis;g__Phacidiella;s__Phacidiella_eucalypti	False	54
k__Fungi;p__Ascomycota;c__Leotiomycetes;o__Helotiales;f__Helotiales_fam_Incertae_sedis;g__Pilidium;s__Pilidium_concavum	False	55
k__Fungi;p__Ascomycota;c__Leotiomycetes;o__Helotiales;f__Helotiales_fam_Incertae_sedis;g__Tetracladium;s__Tetracladium_furcatum	False	55
k__Fungi;p__Ascomycota;c__Leotiomycetes;o__Helotiales;f__Helotiales_fam_Incertae_sedis;g__Tetracladium;s__Tetracladium_marchalianum	False	52
k__Fungi;p__Ascomycota;c__Leotiomycetes;o__Helotiales;f__Rutstroemiaceae;g__Lambertella;s__Lambertella_corni-maris	False	55
k__Fungi;p__Ascomycota;c__Leotiomycetes;o__Helotiales;f__Rutstroemiaceae;g__unidentified;s__Rutstroemiaceae_sp	False	51
k__Fungi;p__Ascomycota;c__Leotiomycetes;o__Helotiales;f__Sclerotiniaceae;g__unidentified;s__Sclerotiniaceae_sp	True	570
k__Fungi;p__Ascomycota;c__Leotiomycetes;o__Helotiales;f__Vibrisseaceae;g__Phialocephala;s__Phialocephala_dimorphospora	False	56
k__Fungi;p__Ascomycota;c__Leotiomycetes;o__Helotiales;f__Vibrisseaceae;g__Phialocephala;s__Phialocephala_sp	False	53
k__Fungi;p__Ascomycota;c__Leotiomycetes;o__Leotiomycetes_ord_Incertae_sedis;f__Leotiomycetes_fam_Incertae_sedis;g__Chaetomella;__	False	53
k__Fungi;p__Ascomycota;c__Leotiomycetes;o__Rhytismatales;f__Rhytismataceae;__;__	False	54
k__Fungi;p__Ascomycota;c__Leotiomycetes;o__Rhytismatales;f__Rhytismataceae;g__unidentified;s__Rhytismataceae_sp	False	56
k__Fungi;p__Ascomycota;c__Pezizomycetes;o__Pezizales;f__Ascobolaceae;g__Ascobolus;s__Ascobolus_sp	False	55
k__Fungi;p__Ascomycota;c__Pezizomycetes;o__Pezizales;f__Chorioactidaceae;g__Desmazierella;s__Desmazierella_acicola	False	55
k__Fungi;p__Ascomycota;c__Pezizomycetes;o__Pezizales;f__Pezizaceae;g__Peziza;s__Peziza_ampliata	False	54
k__Fungi;p__Ascomycota;c__Pezizomycetes;o__Pezizales;f__Pyronemataceae;g__Cleistothelebolus;s__Cleistothelebolus_nipigonensis	False	55
k__Fungi;p__Ascomycota;c__Pezizomycetes;o__Pezizales;f__Pyronemataceae;g__Pyronema;s__Pyronema_sp	False	213
k__Fungi;p__Ascomycota;c__Pezizomycetes;o__Pezizales;f__Pyronemataceae;g__Scutellinia;s__Scutellinia_scutellata	False	55
k__Fungi;p__Ascomycota;c__Pezizomycetes;o__Pezizales;f__Sarcosomataceae;g__Pseudoplectania;s__Pseudoplectania_affinis	False	55
k__Fungi;p__Ascomycota;c__Pezizomycotina_cls_Incertae_sedis;o__Pezizomycotina_ord_Incertae_sedis;f__Pezizomycotina_fam_Incertae_sedis;g__Chaetosphaeronema;s__Chaetosphaeronema_sp	False	52
k__Fungi;p__Ascomycota;c__Pezizomycotina_cls_Incertae_sedis;o__Pezizomycotina_ord_Incertae_sedis;f__Pezizomycotina_fam_Incertae_sedis;g__Circinotrichum;s__Circinotrichum_maculiforme	False	55
k__Fungi;p__Ascomycota;c__Pezizomycotina_cls_Incertae_sedis;o__Pezizomycotina_ord_Incertae_sedis;f__Pezizomycotina_fam_Incertae_sedis;g__Hansfordia;s__Hansfordia_pulvinata	False	55
k__Fungi;p__Ascomycota;c__Pezizomycotina_cls_Incertae_sedis;o__Pezizomycotina_ord_Incertae_sedis;f__Pezizomycotina_fam_Incertae_sedis;g__Knufia;__	False	50
k__Fungi;p__Ascomycota;c__Pezizomycotina_cls_Incertae_sedis;o__Pezizomycotina_ord_Incertae_sedis;f__Pezizomycotina_fam_Incertae_sedis;g__Knufia;s__Knufia_tsunedae	False	56
k__Fungi;p__Ascomycota;c__Pezizomycotina_cls_Incertae_sedis;o__Pezizomycotina_ord_Incertae_sedis;f__Pezizomycotina_fam_Incertae_sedis;g__Pleiochaeta;s__Pleiochaeta_setosa	False	54
k__Fungi;p__Ascomycota;c__Pezizomycotina_cls_Incertae_sedis;o__Pezizomycotina_ord_Incertae_sedis;f__Pezizomycotina_fam_Incertae_sedis;g__Pseudorobillarda;s__Pseudorobillarda_phragmitis	False	55
k__Fungi;p__Ascomycota;c__Pezizomycotina_cls_Incertae_sedis;o__Pezizomycotina_ord_Incertae_sedis;f__Pezizomycotina_fam_Incertae_sedis;g__Torula;s__Torula_herbarum	False	47
k__Fungi;p__Ascomycota;c__Pezizomycotina_cls_Incertae_sedis;o__Pezizomycotina_ord_Incertae_sedis;f__Pezizomycotina_fam_Incertae_sedis;g__Wojnowicia;__	False	55
k__Fungi;p__Ascomycota;c__Pezizomycotina_cls_Incertae_sedis;o__Pezizomycotina_ord_Incertae_sedis;f__Pezizomycotina_fam_Incertae_sedis;g__Wojnowicia;s__Wojnowicia_spartii	False	55
k__Fungi;p__Ascomycota;c__Pezizomycotina_cls_Incertae_sedis;o__Pezizomycotina_ord_Incertae_sedis;f__Pseudeurotiaceae;g__Pseudeurotium;s__Pseudeurotium_sp	False	54
k__Fungi;p__Ascomycota;c__Pezizomycotina_cls_Incertae_sedis;o__Pezizomycotina_ord_Incertae_sedis;f__Pseudeurotiaceae;g__unidentified;s__Pseudeurotiaceae_sp	False	55
k__Fungi;p__Ascomycota;c__Saccharomycetes;o__Saccharomycetales;f__Debaryomycetaceae;g__Meyerozyma;s__Meyerozyma_guilliermondii	False	58
k__Fungi;p__Ascomycota;c__Saccharomycetes;o__Saccharomycetales;f__Saccharomycetaceae;g__Saccharomyces;s__Saccharomyces_cerevisiae	False	48
k__Fungi;p__Ascomycota;c__Saccharomycetes;o__Saccharomycetales;f__Saccharomycetales_fam_Incertae_sedis;g__Candida;__	False	48
k__Fungi;p__Ascomycota;c__Saccharomycetes;o__Saccharomycetales;f__Saccharomycetales_fam_Incertae_sedis;g__Candida;s__Candida_apicola	False	55
k__Fungi;p__Ascomycota;c__Saccharomycetes;o__Saccharomycetales;f__Saccharomycetales_fam_Incertae_sedis;g__Candida;s__Candida_etchellsii	False	56
k__Fungi;p__Ascomycota;c__Saccharomycetes;o__Saccharomycetales;f__Saccharomycetales_fam_Incertae_sedis;g__Candida;s__Candida_friedrichii	False	55
k__Fungi;p__Ascomycota;c__Saccharomycetes;o__Saccharomycetales;f__Saccharomycetales_fam_Incertae_sedis;g__Candida;s__Candida_glaebosa	False	56
k__Fungi;p__Ascomycota;c__Saccharomycetes;o__Saccharomycetales;f__Saccharomycetales_fam_Incertae_sedis;g__Candida;s__Candida_humilis	False	54
k__Fungi;p__Ascomycota;c__Saccharomycetes;o__Saccharomycetales;f__Saccharomycetales_fam_Incertae_sedis;g__Candida;s__Candida_parapsilosis	False	54
k__Fungi;p__Ascomycota;c__Saccharomycetes;o__Saccharomycetales;f__Saccharomycetales_fam_Incertae_sedis;g__Cyberlindnera;s__Cyberlindnera_jadinii	False	54
k__Fungi;p__Ascomycota;c__Saccharomycetes;o__Saccharomycetales;f__Saccharomycetales_fam_Incertae_sedis;g__Debaryomyces;s__Debaryomyces_prosopidis	False	27
k__Fungi;p__Ascomycota;c__Sordariomycetes;__;__;__;__	False	56
k__Fungi;p__Ascomycota;c__Sordariomycetes;o__Diaporthales;f__Diaporthaceae;__;__	False	51
k__Fungi;p__Ascomycota;c__Sordariomycetes;o__Diaporthales;f__Diaporthaceae;g__Diaporthe;__	False	54
k__Fungi;p__Ascomycota;c__Sordariomycetes;o__Diaporthales;f__Diaporthaceae;g__Diaporthe;s__Diaporthe_sp	False	48
k__Fungi;p__Ascomycota;c__Sordariomycetes;o__Diaporthales;f__Diaporthaceae;g__unidentified;s__Diaporthaceae_sp	False	48
k__Fungi;p__Ascomycota;c__Sordariomycetes;o__Diaporthales;f__Schizoparmaceae;g__Coniella;s__Coniella_fragariae	False	49
k__Fungi;p__Ascomycota;c__Sordariomycetes;o__Diaporthales;f__Schizoparmaceae;g__unidentified;s__Schizoparmaceae_sp	False	52
k__Fungi;p__Ascomycota;c__Sordariomycetes;o__Diaporthales;f__Valsaceae;__;__	False	55
k__Fungi;p__Ascomycota;c__Sordariomycetes;o__Diaporthales;f__Valsaceae;g__Cytospora;__	False	52
k__Fungi;p__Ascomycota;c__Sordariomycetes;o__Diaporthales;f__Valsaceae;g__Valsa;__	False	57
k__Fungi;p__Ascomycota;c__Sordariomycetes;o__Diaporthales;f__Valsaceae;g__Valsa;s__Valsa_fabianae	False	57
k__Fungi;p__Ascomycota;c__Sordariomycetes;o__Hypocreales;__;__;__	False	48
k__Fungi;p__Ascomycota;c__Sordariomycetes;o__Hypocreales;f__Clavicipitaceae;g__Claviceps;__	False	50
k__Fungi;p__Ascomycota;c__Sordariomycetes;o__Hypocreales;f__Clavicipitaceae;g__Claviceps;s__Claviceps_sp	False	10
k__Fungi;p__Ascomycota;c__Sordariomycetes;o__Hypocreales;f__Clavicipitaceae;g__Metarhizium;s__Metarhizium_marquandii	False	54
k__Fungi;p__Ascomycota;c__Sordariomycetes;o__Hypocreales;f__Cordycipitaceae;g__Beauveria;s__Beauveria_bassiana	False	37
k__Fungi;p__Ascomycota;c__Sordariomycetes;o__Hypocreales;f__Hypocreaceae;g__Trichoderma;s__Trichoderma_sp	False	53
k__Fungi;p__Ascomycota;c__Sordariomycetes;o__Hypocreales;f__Hypocreales_fam_Incertae_sedis;g__Acremonium;s__Acremonium_alcalophilum	False	55
k__Fungi;p__Ascomycota;c__Sordariomycetes;o__Hypocreales;f__Hypocreales_fam_Incertae_sedis;g__Acremonium;s__Acremonium_alternatum	False	58
k__Fungi;p__Ascomycota;c__Sordariomycetes;o__Hypocreales;f__Hypocreales_fam_Incertae_sedis;g__Acremonium;s__Acremonium_antarcticum	False	55
k__Fungi;p__Ascomycota;c__Sordariomycetes;o__Hypocreales;f__Hypocreales_fam_Incertae_sedis;g__Acremonium;s__Acremonium_restrictum	False	56
k__Fungi;p__Ascomycota;c__Sordariomycetes;o__Hypocreales;f__Hypocreales_fam_Incertae_sedis;g__Sarocladium;s__Sarocladium_strictum	False	53
k__Fungi;p__Ascomycota;c__Sordariomycetes;o__Hypocreales;f__Hypocreales_fam_Incertae_sedis;g__Sarocladium;s__Sarocladium_subulatum	False	55
k__Fungi;p__Ascomycota;c__Sordariomycetes;o__Hypocreales;f__Hypocreales_fam_Incertae_sedis;g__Stachybotrys;s__Stachybotrys_chartarum	False	55
k__Fungi;p__Ascomycota;c__Sordariomycetes;o__Hypocreales;f__Hypocreales_fam_Incertae_sedis;g__Stilbella;s__Stilbella_sp	False	57
k__Fungi;p__Ascomycota;c__Sordariomycetes;o__Hypocreales;f__Nectriaceae;__;__	False	36
k__Fungi;p__Ascomycota;c__Sordariomycetes;o__Hypocreales;f__Nectriaceae;g__Cylindrocarpon;s__Cylindrocarpon_sp	False	55
k__Fungi;p__Ascomycota;c__Sordariomycetes;o__Hypocreales;f__Nectriaceae;g__Fusarium;__	False	43
k__Fungi;p__Ascomycota;c__Sordariomycetes;o__Hypocreales;f__Nectriaceae;g__Fusarium;s__Fusarium_delphinoides	False	54
k__Fungi;p__Ascomycota;c__Sordariomycetes;o__Hypocreales;f__Nectriaceae;g__Fusarium;s__Fusarium_solani	False	51
k__Fungi;p__Ascomycota;c__Sordariomycetes;o__Hypocreales;f__Nectriaceae;g__Fusarium;s__Fusarium_sp	False	30
k__Fungi;p__Ascomycota;c__Sordariomycetes;o__Hypocreales;f__Nectriaceae;g__Neonectria;s__Neonectria_sp	False	53
k__Fungi;p__Ascomycota;c__Sordariomycetes;o__Hypocreales;f__Nectriaceae;g__unidentified;s__Nectriaceae_sp	False	289
k__Fungi;p__Ascomycota;c__Sordariomycetes;o__Hypocreales;f__unidentified;g__unidentified;s__Hypocreales_sp	False	56
k__Fungi;p__Ascomycota;c__Sordariomycetes;o__Hypocreomycetidae_ord_Incertae_sedis;f__Hypocreomycetidae_fam_Incertae_sedis;g__Neophysalospora;s__Neophysalospora_eucalypti	False	55
k__Fungi;p__Ascomycota;c__Sordariomycetes;o__Hypocreomycetidae_ord_Incertae_sedis;f__Plectosphaerellaceae;g__Gibellulopsis;__	False	51
k__Fungi;p__Ascomycota;c__Sordariomycetes;o__Hypocreomycetidae_ord_Incertae_sedis;f__Plectosphaerellaceae;g__Gibellulopsis;s__Gibellulopsis_chrysanthemi	False	51
k__Fungi;p__Ascomycota;c__Sordariomycetes;o__Hypocreomycetidae_ord_Incertae_sedis;f__Plectosphaerellaceae;g__Lectera;__	False	52
k__Fungi;p__Ascomycota;c__Sordariomycetes;o__Hypocreomycetidae_ord_Incertae_sedis;f__Plectosphaerellaceae;g__Lectera;s__Lectera_longa	False	54
k__Fungi;p__Ascomycota;c__Sordariomycetes;o__Hypocreomycetidae_ord_Incertae_sedis;f__Plectosphaerellaceae;g__Verticillium;__	False	53
k__Fungi;p__Ascomycota;c__Sordariomycetes;o__Lulworthiales;f__Lulworthiaceae;g__Zalerion;s__Zalerion_arboricola	False	54
k__Fungi;p__Ascomycota;c__Sordariomycetes;o__Microascales;f__Microascaceae;g__Parascedosporium;s__Parascedosporium_putredinis	False	51
k__Fungi;p__Ascomycota;c__Sordariomycetes;o__Microascales;f__Microascaceae;g__Petriella;s__Petriella_guttulata	False	54
k__Fungi;p__Ascomycota;c__Sordariomycetes;o__Ophiostomatales;f__Ophiostomataceae;g__Ophiostoma;s__Ophiostoma_phasma	False	55
k__Fungi;p__Ascomycota;c__Sordariomycetes;o__Sordariales;__;__;__	False	55
k__Fungi;p__Ascomycota;c__Sordariomycetes;o__Sordariales;f__Chaetomiaceae;__;__	False	55
k__Fungi;p__Ascomycota;c__Sordariomycetes;o__Sordariales;f__Chaetomiaceae;g__Humicola;s__Humicola_grisea	False	48
k__Fungi;p__Ascomycota;c__Sordariomycetes;o__Sordariales;f__Chaetomiaceae;g__Humicola;s__Humicola_nigrescens	False	55
k__Fungi;p__Ascomycota;c__Sordariomycetes;o__Sordariales;f__Lasiosphaeriaceae;__;__	False	58
k__Fungi;p__Ascomycota;c__Sordariomycetes;o__Sordariales;f__Lasiosphaeriaceae;g__Cercophora;s__Cercophora_sp	False	54
k__Fungi;p__Ascomycota;c__Sordariomycetes;o__Sordariales;f__Lasiosphaeriaceae;g__Podospora;__	False	50
k__Fungi;p__Ascomycota;c__Sordariomycetes;o__Sordariales;f__Lasiosphaeriaceae;g__Podospora;s__Podospora_pleiospora	False	53
k__Fungi;p__Ascomycota;c__Sordariomycetes;o__Sordariales;f__Lasiosphaeriaceae;g__Podospora;s__Podospora_sp	False	33
k__Fungi;p__Ascomycota;c__Sordariomycetes;o__Sordariales;f__Lasiosphaeriaceae;g__Zopfiella;s__Zopfiella_marina	False	54
k__Fungi;p__Ascomycota;c__Sordariomycetes;o__Sordariales;f__Lasiosphaeriaceae;g__unidentified;s__Lasiosphaeriaceae_sp	False	56
k__Fungi;p__Ascomycota;c__Sordariomycetes;o__Sordariales;f__Sordariaceae;__;__	False	55
k__Fungi;p__Ascomycota;c__Sordariomycetes;o__Sordariales;f__unidentified;g__unidentified;s__Sordariales_sp	False	53
k__Fungi;p__Ascomycota;c__Sordariomycetes;o__Sordariomycetes_ord_Incertae_sedis;f__Sordariomycetes_fam_Incertae_sedis;g__Cryptovalsa;s__Cryptovalsa_ampelina	True	568
k__Fungi;p__Ascomycota;c__Sordariomycetes;o__Sordariomycetes_ord_Incertae_sedis;f__Sordariomycetes_fam_Incertae_sedis;g__Cryptovalsa;s__Cryptovalsa_rabenhorstii	False	481
k__Fungi;p__Ascomycota;c__Sordariomycetes;o__Sordariomycetes_ord_Incertae_sedis;f__Sordariomycetes_fam_Incertae_sedis;g__Myrmecridium;s__Myrmecridium_schulzeri	False	54
k__Fungi;p__Ascomycota;c__Sordariomycetes;o__Sordariomycetes_ord_Incertae_sedis;f__Sordariomycetes_fam_Incertae_sedis;g__Phialemoniopsis;__	False	53
k__Fungi;p__Ascomycota;c__Sordariomycetes;o__Sordariomycetes_ord_Incertae_sedis;f__Sordariomycetes_fam_Incertae_sedis;g__Phialemoniopsis;s__Phialemoniopsis_curvata	False	56
k__Fungi;p__Ascomycota;c__Sordariomycetes;o__Sordariomycetes_ord_Incertae_sedis;f__Sordariomycetes_fam_Incertae_sedis;g__Phialemoniopsis;s__Phialemoniopsis_ocularis	False	53
k__Fungi;p__Ascomycota;c__Sordariomycetes;o__Sordariomycetidae_ord_Incertae_sedis;f__Apiosporaceae;__;__	False	55
k__Fungi;p__Ascomycota;c__Sordariomycetes;o__Sordariomycetidae_ord_Incertae_sedis;f__Apiosporaceae;g__Arthrinium;__	False	56
k__Fungi;p__Ascomycota;c__Sordariomycetes;o__Sordariomycetidae_ord_Incertae_sedis;f__Apiosporaceae;g__Arthrinium;s__Arthrinium_phaeospermum	False	53
k__Fungi;p__Ascomycota;c__Sordariomycetes;o__Sordariomycetidae_ord_Incertae_sedis;f__Apiosporaceae;g__unidentified;s__Apiosporaceae_sp	False	53
k__Fungi;p__Ascomycota;c__Sordariomycetes;o__Trichosphaeriales;f__Trichosphaeriales_fam_Incertae_sedis;g__Nigrospora;s__Nigrospora_oryzae	False	35
k__Fungi;p__Ascomycota;c__Sordariomycetes;o__Xylariales;__;__;__	False	50
k__Fungi;p__Ascomycota;c__Sordariomycetes;o__Xylariales;f__Amphisphaeriaceae;__;__	False	48
k__Fungi;p__Ascomycota;c__Sordariomycetes;o__Xylariales;f__Amphisphaeriaceae;g__Pestalotiopsis;__	False	51
k__Fungi;p__Ascomycota;c__Sordariomycetes;o__Xylariales;f__Amphisphaeriaceae;g__Pestalotiopsis;s__Pestalotiopsis_sp	False	43
k__Fungi;p__Ascomycota;c__Sordariomycetes;o__Xylariales;f__Amphisphaeriaceae;g__unidentified;s__Amphisphaeriaceae_sp	False	483
k__Fungi;p__Ascomycota;c__Sordariomycetes;o__Xylariales;f__Diatrypaceae;__;__	False	49
k__Fungi;p__Ascomycota;c__Sordariomycetes;o__Xylariales;f__Diatrypaceae;g__Eutypa;s__Eutypa_leptoplaca	False	54
k__Fungi;p__Ascomycota;c__Sordariomycetes;o__Xylariales;f__Diatrypaceae;g__Eutypella;s__Eutypella_citricola	False	53
k__Fungi;p__Ascomycota;c__Sordariomycetes;o__Xylariales;f__Diatrypaceae;g__Eutypella;s__Eutypella_cryptovalsoidea	False	41
k__Fungi;p__Ascomycota;c__Sordariomycetes;o__Xylariales;f__Diatrypaceae;g__unidentified;s__Diatrypaceae_sp	False	40
k__Fungi;p__Ascomycota;c__Sordariomycetes;o__Xylariales;f__Xylariaceae;__;__	False	56
k__Fungi;p__Ascomycota;c__Sordariomycetes;o__Xylariales;f__Xylariaceae;g__Anthostomella;s__Anthostomella_pinea	False	53
k__Fungi;p__Ascomycota;c__Sordariomycetes;o__Xylariales;f__Xylariaceae;g__Biscogniauxia;s__Biscogniauxia_mediterranea	False	54
k__Fungi;p__Ascomycota;c__Sordariomycetes;o__Xylariales;f__Xylariaceae;g__Daldinia;s__Daldinia_sp	False	52
k__Fungi;p__Ascomycota;c__Sordariomycetes;o__Xylariales;f__Xylariales_fam_Incertae_sedis;g__Coniocessia;s__Coniocessia_maxima	False	55
k__Fungi;p__Ascomycota;c__Sordariomycetes;o__Xylariales;f__Xylariales_fam_Incertae_sedis;g__Microdochium;__	False	53
k__Fungi;p__Ascomycota;c__Sordariomycetes;o__Xylariales;f__Xylariales_fam_Incertae_sedis;g__Microdochium;s__Microdochium_bolleyi	False	51
k__Fungi;p__Ascomycota;c__Sordariomycetes;o__Xylariales;f__Xylariales_fam_Incertae_sedis;g__Microdochium;s__Microdochium_sp	False	55
k__Fungi;p__Ascomycota;c__Sordariomycetes;o__Xylariales;f__Xylariales_fam_Incertae_sedis;g__Monographella;s__Monographella_cucumerina	False	500
k__Fungi;p__Ascomycota;c__Sordariomycetes;o__Xylariales;f__Xylariales_fam_Incertae_sedis;g__Monographella;s__Monographella_nivalis	False	50
k__Fungi;p__Ascomycota;c__Sordariomycetes;o__Xylariales;f__Xylariales_fam_Incertae_sedis;g__unidentified;s__Xylariales_fam_Incertae_sedis_sp	False	53
k__Fungi;p__Ascomycota;c__Taphrinomycetes;o__Taphrinales;f__Protomycetaceae;g__Protomyces;s__Protomyces_inouyei	False	412
k__Fungi;p__Ascomycota;c__Taphrinomycetes;o__Taphrinales;f__Taphrinaceae;g__Taphrina;s__Taphrina_deformans	False	36
k__Fungi;p__Ascomycota;c__Taphrinomycetes;o__Taphrinales;f__Taphrinaceae;g__Taphrina;s__Taphrina_inositophila	False	55
k__Fungi;p__Ascomycota;c__Taphrinomycetes;o__Taphrinales;f__Taphrinaceae;g__Taphrina;s__Taphrina_tormentillae	False	56
k__Fungi;p__Basidiomycota;__;__;__;__;__	True	557
k__Fungi;p__Basidiomycota;c__Agaricomycetes;__;__;__;__	False	49
k__Fungi;p__Basidiomycota;c__Agaricomycetes;o__Agaricales;__;__;__	False	56
k__Fungi;p__Basidiomycota;c__Agaricomycetes;o__Agaricales;f__Agaricaceae;__;__	False	57
k__Fungi;p__Basidiomycota;c__Agaricomycetes;o__Agaricales;f__Agaricaceae;g__Battarrea;s__Battarrea_sp	False	56
k__Fungi;p__Basidiomycota;c__Agaricomycetes;o__Agaricales;f__Agaricaceae;g__Disciseda;s__Disciseda_candida	False	54
k__Fungi;p__Basidiomycota;c__Agaricomycetes;o__Agaricales;f__Agaricaceae;g__Lycoperdon;__	False	55
k__Fungi;p__Basidiomycota;c__Agaricomycetes;o__Agaricales;f__Agaricaceae;g__Lycoperdon;s__Lycoperdon_pratense	False	53
k__Fungi;p__Basidiomycota;c__Agaricomycetes;o__Agaricales;f__Agaricaceae;g__Mycenastrum;s__Mycenastrum_corium	False	60
k__Fungi;p__Basidiomycota;c__Agaricomycetes;o__Agaricales;f__Agaricales_fam_Incertae_sedis;g__Panaeolus;s__Panaeolus_papilionaceus	False	52
k__Fungi;p__Basidiomycota;c__Agaricomycetes;o__Agaricales;f__Pleurotaceae;g__Pleurotus;s__Pleurotus_pulmonarius	False	55
k__Fungi;p__Basidiomycota;c__Agaricomycetes;o__Agaricales;f__Psathyrellaceae;g__Coprinellus;__	False	48
k__Fungi;p__Basidiomycota;c__Agaricomycetes;o__Agaricales;f__Psathyrellaceae;g__Coprinellus;s__Coprinellus_ellisii	False	53
k__Fungi;p__Basidiomycota;c__Agaricomycetes;o__Agaricales;f__Psathyrellaceae;g__Coprinellus;s__Coprinellus_eurysporus	False	50
k__Fungi;p__Basidiomycota;c__Agaricomycetes;o__Agaricales;f__Psathyrellaceae;g__Coprinellus;s__Coprinellus_heptemerus	False	56
k__Fungi;p__Basidiomycota;c__Agaricomycetes;o__Agaricales;f__Psathyrellaceae;g__Coprinellus;s__Coprinellus_micaceus	False	49
k__Fungi;p__Basidiomycota;c__Agaricomycetes;o__Agaricales;f__Psathyrellaceae;g__Coprinopsis;__	False	60
k__Fungi;p__Basidiomycota;c__Agaricomycetes;o__Agaricales;f__Psathyrellaceae;g__Coprinopsis;s__Coprinopsis_clastophylla	False	55
k__Fungi;p__Basidiomycota;c__Agaricomycetes;o__Agaricales;f__Psathyrellaceae;g__Coprinopsis;s__Coprinopsis_lagopus	False	55
k__Fungi;p__Basidiomycota;c__Agaricomycetes;o__Agaricales;f__Psathyrellaceae;g__Coprinopsis;s__Coprinopsis_radiata	False	54
k__Fungi;p__Basidiomycota;c__Agaricomycetes;o__Agaricales;f__Psathyrellaceae;g__Coprinopsis;s__Coprinopsis_sp	False	54
k__Fungi;p__Basidiomycota;c__Agaricomycetes;o__Agaricales;f__Psathyrellaceae;g__Psathyrella;s__Psathyrella_typhae	False	54
k__Fungi;p__Basidiomycota;c__Agaricomycetes;o__Agaricales;f__Schizophyllaceae;g__Schizophyllum;s__Schizophyllum_commune	False	47
k__Fungi;p__Basidiomycota;c__Agaricomycetes;o__Agaricales;f__Strophariaceae;g__Agrocybe;s__Agrocybe_pediades	False	55
k__Fungi;p__Basidiomycota;c__Agaricomycetes;o__Agaricales;f__Strophariaceae;g__Gymnopilus;s__Gymnopilus_igniculus	False	55
k__Fungi;p__Basidiomycota;c__Agaricomycetes;o__Agaricales;f__Strophariaceae;g__Gymnopilus;s__Gymnopilus_lepidotus	False	55
k__Fungi;p__Basidiomycota;c__Agaricomycetes;o__Agaricales;f__Strophariaceae;g__Psilocybe;__	False	55
k__Fungi;p__Basidiomycota;c__Agaricomycetes;o__Agaricomycetes_ord_Incertae_sedis;f__Agaricomycetes_fam_Incertae_sedis;g__Resinicium;s__Resinicium_rimulosum	False	55
k__Fungi;p__Basidiomycota;c__Agaricomycetes;o__Auriculariales;f__Auriculariales_fam_Incertae_sedis;g__Heterochaete;__	False	55
k__Fungi;p__Basidiomycota;c__Agaricomycetes;o__Auriculariales;f__Auriculariales_fam_Incertae_sedis;g__Heterochaete;s__Heterochaete_shearii	False	55
k__Fungi;p__Basidiomycota;c__Agaricomycetes;o__Boletales;f__Sclerodermataceae;g__Pisolithus;__	False	54
k__Fungi;p__Basidiomycota;c__Agaricomycetes;o__Boletales;f__Sclerodermataceae;g__Pisolithus;s__Pisolithus_sp	False	48
k__Fungi;p__Basidiomycota;c__Agaricomycetes;o__Cantharellales;f__Botryobasidiaceae;g__Botryobasidium;s__Botryobasidium_candicans	False	55
k__Fungi;p__Basidiomycota;c__Agaricomycetes;o__Cantharellales;f__Ceratobasidiaceae;g__Ceratobasidium;__	False	55
k__Fungi;p__Basidiomycota;c__Agaricomycetes;o__Cantharellales;f__Ceratobasidiaceae;g__unidentified;s__Ceratobasidiaceae_sp	False	56
k__Fungi;p__Basidiomycota;c__Agaricomycetes;o__Corticiales;f__Corticiaceae;g__Limonomyces;s__Limonomyces_culmigenus	False	55
k__Fungi;p__Basidiomycota;c__Agaricomycetes;o__Corticiales;f__Corticiaceae;g__Punctularia;s__Punctularia_sp	False	55
k__Fungi;p__Basidiomycota;c__Agaricomycetes;o__Geastrales;f__Geastraceae;g__Geastrum;s__Geastrum_schmidelii	False	53
k__Fungi;p__Basidiomycota;c__Agaricomycetes;o__Gloeophyllales;f__Gloeophyllaceae;g__Gloeophyllum;s__Gloeophyllum_sepiarium	False	57
k__Fungi;p__Basidiomycota;c__Agaricomycetes;o__Gloeophyllales;f__Gloeophyllaceae;g__Gloeophyllum;s__Gloeophyllum_trabeum	False	54
k__Fungi;p__Basidiomycota;c__Agaricomycetes;o__Hymenochaetales;f__Hymenochaetaceae;g__Fomitiporia;__	False	49
k__Fungi;p__Basidiomycota;c__Agaricomycetes;o__Hymenochaetales;f__Hymenochaetaceae;g__Fomitiporia;s__Fomitiporia_mediterranea	False	53
k__Fungi;p__Basidiomycota;c__Agaricomycetes;o__Hymenochaetales;f__Schizoporaceae;__;__	False	52
k__Fungi;p__Basidiomycota;c__Agaricomycetes;o__Hymenochaetales;f__Schizoporaceae;g__Hyphodontia;s__Hyphodontia_radula	False	51
k__Fungi;p__Basidiomycota;c__Agaricomycetes;o__Polyporales;__;__;__	False	50
k__Fungi;p__Basidiomycota;c__Agaricomycetes;o__Polyporales;f__Fomitopsidaceae;g__Antrodia;s__Antrodia_xantha	False	55
k__Fungi;p__Basidiomycota;c__Agaricomycetes;o__Polyporales;f__Fomitopsidaceae;g__Fomitopsis;s__Fomitopsis_lilacinogilva	False	55
k__Fungi;p__Basidiomycota;c__Agaricomycetes;o__Polyporales;f__Fomitopsidaceae;g__Laetiporus;s__Laetiporus_sulphureus	False	56
k__Fungi;p__Basidiomycota;c__Agaricomycetes;o__Polyporales;f__Fomitopsidaceae;g__Pilatoporus;s__Pilatoporus_bondartsevae	False	56
k__Fungi;p__Basidiomycota;c__Agaricomycetes;o__Polyporales;f__Ganodermataceae;g__Ganoderma;s__Ganoderma_australe	False	53
k__Fungi;p__Basidiomycota;c__Agaricomycetes;o__Polyporales;f__Meruliaceae;g__Bjerkandera;s__Bjerkandera_adusta	False	53
k__Fungi;p__Basidiomycota;c__Agaricomycetes;o__Polyporales;f__Meruliaceae;g__Crustoderma;s__Crustoderma_marianum	False	56
k__Fungi;p__Basidiomycota;c__Agaricomycetes;o__Polyporales;f__Meruliaceae;g__Flavodon;s__Flavodon_flavus	False	53
k__Fungi;p__Basidiomycota;c__Agaricomycetes;o__Polyporales;f__Meruliaceae;g__Mycoacia;__	False	54
k__Fungi;p__Basidiomycota;c__Agaricomycetes;o__Polyporales;f__Meruliaceae;g__Mycoacia;s__Mycoacia_uda	False	56
k__Fungi;p__Basidiomycota;c__Agaricomycetes;o__Polyporales;f__Meruliaceae;g__Phlebia;__	False	53
k__Fungi;p__Basidiomycota;c__Agaricomycetes;o__Polyporales;f__Phanerochaetaceae;__;__	False	46
k__Fungi;p__Basidiomycota;c__Agaricomycetes;o__Polyporales;f__Phanerochaetaceae;g__Phanerochaete;__	False	56
k__Fungi;p__Basidiomycota;c__Agaricomycetes;o__Polyporales;f__Phanerochaetaceae;g__Phanerochaete;s__Phanerochaete_chrysosporium	False	55
k__Fungi;p__Basidiomycota;c__Agaricomycetes;o__Polyporales;f__Phanerochaetaceae;g__Phanerochaete;s__Phanerochaete_sordida	False	51
k__Fungi;p__Basidiomycota;c__Agaricomycetes;o__Polyporales;f__Phanerochaetaceae;g__Phanerochaete;s__Phanerochaete_sp	False	55
k__Fungi;p__Basidiomycota;c__Agaricomycetes;o__Polyporales;f__Phanerochaetaceae;g__Phlebiopsis;s__Phlebiopsis_gigantea	False	57
k__Fungi;p__Basidiomycota;c__Agaricomycetes;o__Polyporales;f__Polyporaceae;g__Amyloporia;s__Amyloporia_sinuosa	False	51
k__Fungi;p__Basidiomycota;c__Agaricomycetes;o__Polyporales;f__Polyporaceae;g__Cinereomyces;s__Cinereomyces_lindbladii	False	42
k__Fungi;p__Basidiomycota;c__Agaricomycetes;o__Polyporales;f__Polyporaceae;g__Coriolopsis;s__Coriolopsis_gallica	False	56
k__Fungi;p__Basidiomycota;c__Agaricomycetes;o__Polyporales;f__Polyporaceae;g__Neolentinus;s__Neolentinus_lepideus	False	56
k__Fungi;p__Basidiomycota;c__Agaricomycetes;o__Polyporales;f__Polyporaceae;g__Pycnoporus;s__Pycnoporus_sanguineus	False	55
k__Fungi;p__Basidiomycota;c__Agaricomycetes;o__Polyporales;f__Polyporaceae;g__Sarcoporia;s__Sarcoporia_sp	False	53
k__Fungi;p__Basidiomycota;c__Agaricomycetes;o__Polyporales;f__Polyporaceae;g__Trametes;s__Trametes_hirsuta	False	55
k__Fungi;p__Basidiomycota;c__Agaricomycetes;o__Polyporales;f__Polyporaceae;g__Trametes;s__Trametes_maxima	False	48
k__Fungi;p__Basidiomycota;c__Agaricomycetes;o__Polyporales;f__Polyporaceae;g__Trametes;s__Trametes_sp	False	42
k__Fungi;p__Basidiomycota;c__Agaricomycetes;o__Polyporales;f__Polyporaceae;g__Trametes;s__Trametes_versicolor	False	56
k__Fungi;p__Basidiomycota;c__Agaricomycetes;o__Polyporales;f__Polyporaceae;g__Tyromyces;s__Tyromyces_chioneus	False	51
k__Fungi;p__Basidiomycota;c__Agaricomycetes;o__Russulales;__;__;__	False	56
k__Fungi;p__Basidiomycota;c__Agaricomycetes;o__Russulales;f__Peniophoraceae;__;__	False	58
k__Fungi;p__Basidiomycota;c__Agaricomycetes;o__Russulales;f__Peniophoraceae;g__Peniophora;__	False	46
k__Fungi;p__Basidiomycota;c__Agaricomycetes;o__Russulales;f__Peniophoraceae;g__Peniophora;s__Peniophora_lycii	False	55
k__Fungi;p__Basidiomycota;c__Agaricomycetes;o__Russulales;f__Peniophoraceae;g__Peniophora;s__Peniophora_sp	False	41
k__Fungi;p__Basidiomycota;c__Agaricomycetes;o__Russulales;f__Peniophoraceae;g__unidentified;s__Peniophoraceae_sp	False	56
k__Fungi;p__Basidiomycota;c__Agaricomycetes;o__Russulales;f__Stereaceae;g__Acanthophysellum;s__Acanthophysellum_sp	True	538
k__Fungi;p__Basidiomycota;c__Agaricomycetes;o__Russulales;f__Stereaceae;g__Stereum;s__Stereum_hirsutum	False	56
k__Fungi;p__Basidiomycota;c__Agaricomycetes;o__Sebacinales;f__unidentified;g__unidentified;s__Sebacinales_sp	False	55
k__Fungi;p__Basidiomycota;c__Agaricomycetes;o__Thelephorales;f__Thelephoraceae;__;__	False	55
k__Fungi;p__Basidiomycota;c__Agaricomycetes;o__Trechisporales;f__Hydnodontaceae;g__Sistotremastrum;s__Sistotremastrum_sp	False	55
k__Fungi;p__Basidiomycota;c__Agaricostilbomycetes;o__Agaricostilbales;__;__;__	False	53
k__Fungi;p__Basidiomycota;c__Agaricostilbomycetes;o__Agaricostilbales;f__Agaricostilbaceae;g__Bensingtonia;s__Bensingtonia_sp	False	34
k__Fungi;p__Basidiomycota;c__Agaricostilbomycetes;o__Agaricostilbales;f__Chionosphaeraceae;g__Kurtzmanomyces;s__Kurtzmanomyces_sp	False	55
k__Fungi;p__Basidiomycota;c__Agaricostilbomycetes;o__Agaricostilbales;f__Kondoaceae;g__Kondoa;__	False	52
k__Fungi;p__Basidiomycota;c__Agaricostilbomycetes;o__Agaricostilbales;f__Kondoaceae;g__Kondoa;s__Kondoa_aeria	False	31
k__Fungi;p__Basidiomycota;c__Agaricostilbomycetes;o__unidentified;f__unidentified;g__unidentified;s__Agaricostilbomycetes_sp	False	54
k__Fungi;p__Basidiomycota;c__Cystobasidiomycetes;__;__;__;__	False	40
k__Fungi;p__Basidiomycota;c__Cystobasidiomycetes;o__Cystobasidiales;f__Cystobasidiaceae;__;__	False	52
k__Fungi;p__Basidiomycota;c__Cystobasidiomycetes;o__Cystobasidiales;f__Cystobasidiaceae;g__Cystobasidium;__	False	52
k__Fungi;p__Basidiomycota;c__Cystobasidiomycetes;o__Cystobasidiales;f__Cystobasidiaceae;g__Cystobasidium;s__Cystobasidium_pinicola	False	48
k__Fungi;p__Basidiomycota;c__Cystobasidiomycetes;o__Cystobasidiales;f__Cystobasidiaceae;g__Cystobasidium;s__Cystobasidium_sp	False	68
k__Fungi;p__Basidiomycota;c__Cystobasidiomycetes;o__Cystobasidiales;f__Cystobasidiaceae;g__Occultifur;__	False	56
k__Fungi;p__Basidiomycota;c__Cystobasidiomycetes;o__Cystobasidiales;f__Cystobasidiaceae;g__Occultifur;s__Occultifur_sp	False	55
k__Fungi;p__Basidiomycota;c__Cystobasidiomycetes;o__Cystobasidiomycetes_ord_Incertae_sedis;f__Buckleyzymaceae;g__Buckleyzyma;__	False	30
k__Fungi;p__Basidiomycota;c__Cystobasidiomycetes;o__Cystobasidiomycetes_ord_Incertae_sedis;f__Buckleyzymaceae;g__Buckleyzyma;s__Buckleyzyma_sp	False	45
k__Fungi;p__Basidiomycota;c__Cystobasidiomycetes;o__Cystobasidiomycetes_ord_Incertae_sedis;f__Cystobasidiomycetes_fam_Incertae_sedis;g__Sakaguchia;__	False	56
k__Fungi;p__Basidiomycota;c__Cystobasidiomycetes;o__Cystobasidiomycetes_ord_Incertae_sedis;f__Symmetrosporaceae;g__Symmetrospora;__	False	43
k__Fungi;p__Basidiomycota;c__Cystobasidiomycetes;o__Cystobasidiomycetes_ord_Incertae_sedis;f__Symmetrosporaceae;g__Symmetrospora;s__Symmetrospora_gracilis	False	39
k__Fungi;p__Basidiomycota;c__Cystobasidiomycetes;o__Cystobasidiomycetes_ord_Incertae_sedis;f__Symmetrosporaceae;g__Symmetrospora;s__Symmetrospora_marina	False	434
k__Fungi;p__Basidiomycota;c__Cystobasidiomycetes;o__Erythrobasidiales;f__Erythrobasidiales_fam_Incertae_sedis;g__Erythrobasidium;s__Erythrobasidium_elongatum	False	38
k__Fungi;p__Basidiomycota;c__Cystobasidiomycetes;o__Erythrobasidiales;f__Erythrobasidiales_fam_Incertae_sedis;g__Erythrobasidium;s__Erythrobasidium_hasegawianum	False	46
k__Fungi;p__Basidiomycota;c__Cystobasidiomycetes;o__unidentified;f__unidentified;g__unidentified;s__Cystobasidiomycetes_sp	True	537
k__Fungi;p__Basidiomycota;c__Entorrhizomycetes;o__Entorrhizales;f__Entorrhizaceae;g__Entorrhiza;s__Entorrhiza_aschersoniana	False	56
k__Fungi;p__Basidiomycota;c__Exobasidiomycetes;o__Entylomatales;f__unidentified;g__unidentified;s__Entylomatales_sp	False	55
k__Fungi;p__Basidiomycota;c__Exobasidiomycetes;o__Exobasidiomycetidae_ord_Incertae_sedis;f__Exobasidiomycetidae_fam_Incertae_sedis;g__Meira;s__Meira_nashicola	False	52
k__Fungi;p__Basidiomycota;c__Exobasidiomycetes;o__Microstromatales;f__Microstromataceae;g__Microstroma;s__Microstroma_phylloplanum	False	54
k__Fungi;p__Basidiomycota;c__Exobasidiomycetes;o__Microstromatales;f__Quambalariaceae;g__Quambalaria;__	False	57
k__Fungi;p__Basidiomycota;c__Exobasidiomycetes;o__Tilletiales;f__Tilletiaceae;g__Tilletia;__	False	57
k__Fungi;p__Basidiomycota;c__Microbotryomycetes;__;__;__;__	False	41
k__Fungi;p__Basidiomycota;c__Microbotryomycetes;o__Leucosporidiales;__;__;__	False	56
k__Fungi;p__Basidiomycota;c__Microbotryomycetes;o__Leucosporidiales;f__Leucosporidiaceae;g__Leucosporidium;s__Leucosporidium_sp	False	44
k__Fungi;p__Basidiomycota;c__Microbotryomycetes;o__Microbotryomycetes_ord_Incertae_sedis;f__Microbotryomycetes_fam_Incertae_sedis;g__Sampaiozyma;s__Sampaiozyma_vanillica	False	53
k__Fungi;p__Basidiomycota;c__Microbotryomycetes;o__Sporidiobolales;__;__;__	True	561
k__Fungi;p__Basidiomycota;c__Microbotryomycetes;o__Sporidiobolales;f__Sporidiobolaceae;g__Sporidiobolus;s__Sporidiobolus_sp	True	550
k__Fungi;p__Basidiomycota;c__Microbotryomycetes;o__Sporidiobolales;f__Sporidiobolales_fam_Incertae_sedis;g__Rhodotorula;__	False	54
k__Fungi;p__Basidiomycota;c__Microbotryomycetes;o__Sporidiobolales;f__Sporidiobolales_fam_Incertae_sedis;g__Rhodotorula;s__Rhodotorula_araucariae	False	55
k__Fungi;p__Basidiomycota;c__Microbotryomycetes;o__Sporidiobolales;f__Sporidiobolales_fam_Incertae_sedis;g__Rhodotorula;s__Rhodotorula_diobovata	False	55
k__Fungi;p__Basidiomycota;c__Microbotryomycetes;o__Sporidiobolales;f__Sporidiobolales_fam_Incertae_sedis;g__Rhodotorula;s__Rhodotorula_graminis	False	35
k__Fungi;p__Basidiomycota;c__Microbotryomycetes;o__Sporidiobolales;f__Sporidiobolales_fam_Incertae_sedis;g__Rhodotorula;s__Rhodotorula_mucilaginosa	False	55
k__Fungi;p__Basidiomycota;c__Microbotryomycetes;o__Sporidiobolales;f__Sporidiobolales_fam_Incertae_sedis;g__Rhodotorula;s__Rhodotorula_nothofagi	False	53
k__Fungi;p__Basidiomycota;c__Microbotryomycetes;o__Sporidiobolales;f__Sporidiobolales_fam_Incertae_sedis;g__Sporobolomyces;s__Sporobolomyces_lactosus	False	57
k__Fungi;p__Basidiomycota;c__Microbotryomycetes;o__Sporidiobolales;f__Sporidiobolales_fam_Incertae_sedis;g__Sporobolomyces;s__Sporobolomyces_oryzicola	False	97
k__Fungi;p__Basidiomycota;c__Microbotryomycetes;o__Sporidiobolales;f__Sporidiobolales_fam_Incertae_sedis;g__Sporobolomyces;s__Sporobolomyces_roseus	True	571
k__Fungi;p__Basidiomycota;c__Microbotryomycetes;o__Sporidiobolales;f__Sporidiobolales_fam_Incertae_sedis;g__Sporobolomyces;s__Sporobolomyces_ruberrimus	True	564
k__Fungi;p__Basidiomycota;c__Microbotryomycetes;o__Sporidiobolales;f__Sporidiobolales_fam_Incertae_sedis;g__Sporobolomyces;s__Sporobolomyces_salicinus	False	48
k__Fungi;p__Basidiomycota;c__Microbotryomycetes;o__Sporidiobolales;f__unidentified;g__unidentified;s__Sporidiobolales_sp	False	51
k__Fungi;p__Basidiomycota;c__Microbotryomycetes;o__unidentified;f__unidentified;g__unidentified;s__Microbotryomycetes_sp	False	51
k__Fungi;p__Basidiomycota;c__Pucciniomycetes;o__Helicobasidiales;f__Helicobasidiaceae;g__unidentified;s__Helicobasidiaceae_sp	False	35
k__Fungi;p__Basidiomycota;c__Pucciniomycetes;o__Pucciniales;f__Pucciniaceae;g__Puccinia;s__Puccinia_recondita	False	54
k__Fungi;p__Basidiomycota;c__Tremellomycetes;__;__;__;__	False	32
k__Fungi;p__Basidiomycota;c__Tremellomycetes;o__Cystofilobasidiales;f__Cystofilobasidiaceae;g__Cystofilobasidium;s__Cystofilobasidium_ferigula	False	56
k__Fungi;p__Basidiomycota;c__Tremellomycetes;o__Cystofilobasidiales;f__Cystofilobasidiaceae;g__Cystofilobasidium;s__Cystofilobasidium_macerans	True	564
k__Fungi;p__Basidiomycota;c__Tremellomycetes;o__Cystofilobasidiales;f__Cystofilobasidiaceae;g__Guehomyces;s__Guehomyces_pullulans	False	43
k__Fungi;p__Basidiomycota;c__Tremellomycetes;o__Cystofilobasidiales;f__Cystofilobasidiaceae;g__Itersonilia;s__Itersonilia_perplexans	True	554
k__Fungi;p__Basidiomycota;c__Tremellomycetes;o__Cystofilobasidiales;f__Cystofilobasidiaceae;g__Udeniomyces;__	False	55
k__Fungi;p__Basidiomycota;c__Tremellomycetes;o__Cystofilobasidiales;f__Cystofilobasidiaceae;g__Udeniomyces;s__Udeniomyces_megalosporus	False	42
k__Fungi;p__Basidiomycota;c__Tremellomycetes;o__Cystofilobasidiales;f__Cystofilobasidiaceae;g__Udeniomyces;s__Udeniomyces_puniceus	False	55
k__Fungi;p__Basidiomycota;c__Tremellomycetes;o__Cystofilobasidiales;f__Cystofilobasidiaceae;g__Udeniomyces;s__Udeniomyces_pyricola	True	566
k__Fungi;p__Basidiomycota;c__Tremellomycetes;o__Filobasidiales;__;__;__	False	29
k__Fungi;p__Basidiomycota;c__Tremellomycetes;o__Filobasidiales;f__Filobasidiaceae;g__Filobasidium;s__Filobasidium_globisporum	False	49
k__Fungi;p__Basidiomycota;c__Tremellomycetes;o__Filobasidiales;f__Filobasidiaceae;g__Filobasidium;s__Filobasidium_magnum	False	48
k__Fungi;p__Basidiomycota;c__Tremellomycetes;o__Filobasidiales;f__Filobasidiaceae;g__Filobasidium;s__Filobasidium_wieringae	False	38
k__Fungi;p__Basidiomycota;c__Tremellomycetes;o__Filobasidiales;f__Piskurozymaceae;g__Solicoccozyma;s__Solicoccozyma_terrea	False	52
k__Fungi;p__Basidiomycota;c__Tremellomycetes;o__Filobasidiales;f__unidentified;g__unidentified;s__Filobasidiales_sp	False	41
k__Fungi;p__Basidiomycota;c__Tremellomycetes;o__Holtermanniales;f__Holtermanniales_fam_Incertae_sedis;g__Holtermanniella;s__Holtermanniella_takashimae	True	553
k__Fungi;p__Basidiomycota;c__Tremellomycetes;o__Tremellales;__;__;__	False	55
k__Fungi;p__Basidiomycota;c__Tremellomycetes;o__Tremellales;f__Bulleraceae;g__Genolevuria;s__Genolevuria_amylolytica	False	52
k__Fungi;p__Basidiomycota;c__Tremellomycetes;o__Tremellales;f__Bulleribasidiaceae;g__Vishniacozyma;s__Vishniacozyma_carnescens	False	60
k__Fungi;p__Basidiomycota;c__Tremellomycetes;o__Tremellales;f__Phaeotremellaceae;g__Gelidatrema;s__Gelidatrema_spencermartinsiae	False	487
k__Fungi;p__Basidiomycota;c__Tremellomycetes;o__Tremellales;f__Tremellales_fam_Incertae_sedis;__;__	True	549
k__Fungi;p__Basidiomycota;c__Tremellomycetes;o__Tremellales;f__Tremellales_fam_Incertae_sedis;g__Cryptococcus;__	False	40
k__Fungi;p__Basidiomycota;c__Tremellomycetes;o__Tremellales;f__Tremellales_fam_Incertae_sedis;g__Cryptococcus;s__Cryptococcus_aerius	False	57
k__Fungi;p__Basidiomycota;c__Tremellomycetes;o__Tremellales;f__Tremellales_fam_Incertae_sedis;g__Cryptococcus;s__Cryptococcus_aureus	False	54
k__Fungi;p__Basidiomycota;c__Tremellomycetes;o__Tremellales;f__Tremellales_fam_Incertae_sedis;g__Cryptococcus;s__Cryptococcus_frias	True	567
k__Fungi;p__Basidiomycota;c__Tremellomycetes;o__Tremellales;f__Tremellales_fam_Incertae_sedis;g__Cryptococcus;s__Cryptococcus_heimaeyensis	False	45
k__Fungi;p__Basidiomycota;c__Tremellomycetes;o__Tremellales;f__Tremellales_fam_Incertae_sedis;g__Cryptococcus;s__Cryptococcus_podzolicus	False	51
k__Fungi;p__Basidiomycota;c__Tremellomycetes;o__Tremellales;f__Tremellales_fam_Incertae_sedis;g__Cryptococcus;s__Cryptococcus_psychrotolerans	False	49
k__Fungi;p__Basidiomycota;c__Tremellomycetes;o__Tremellales;f__Tremellales_fam_Incertae_sedis;g__Cryptococcus;s__Cryptococcus_victoriae	True	535
k__Fungi;p__Basidiomycota;c__Tremellomycetes;o__Tremellales;f__Tremellales_fam_Incertae_sedis;g__Dioszegia;__	False	49
k__Fungi;p__Basidiomycota;c__Tremellomycetes;o__Tremellales;f__Tremellales_fam_Incertae_sedis;g__Dioszegia;s__Dioszegia_hungarica	True	569
k__Fungi;p__Basidiomycota;c__Tremellomycetes;o__Tremellales;f__Tremellales_fam_Incertae_sedis;g__Dioszegia;s__Dioszegia_zsoltii_var._yunnanensis	False	56
k__Fungi;p__Basidiomycota;c__Tremellomycetes;o__Tremellales;f__Tremellales_fam_Incertae_sedis;g__Hannaella;__	False	54
k__Fungi;p__Basidiomycota;c__Tremellomycetes;o__Tremellales;f__Tremellales_fam_Incertae_sedis;g__Naganishia;__	False	50
k__Fungi;p__Basidiomycota;c__Tremellomycetes;o__Tremellales;f__Tremellales_fam_Incertae_sedis;g__Naganishia;s__Naganishia_albida	False	55
k__Fungi;p__Basidiomycota;c__Tremellomycetes;o__Tremellales;f__Tremellales_fam_Incertae_sedis;g__Naganishia;s__Naganishia_albidosimilis	False	53
k__Fungi;p__Basidiomycota;c__Tremellomycetes;o__Tremellales;f__Tremellales_fam_Incertae_sedis;g__Naganishia;s__Naganishia_randhawae	False	54
k__Fungi;p__Basidiomycota;c__Tremellomycetes;o__Tremellales;f__Tremellales_fam_Incertae_sedis;g__Papiliotrema;s__Papiliotrema_pseudoalba	False	56
k__Fungi;p__Basidiomycota;c__Tremellomycetes;o__Tremellales;f__Tremellales_fam_Incertae_sedis;g__Tremella;s__Tremella_sp	False	55
k__Fungi;p__Basidiomycota;c__Tremellomycetes;o__Tremellales;f__Tremellales_fam_Incertae_sedis;g__unidentified;s__Tremellales_fam_Incertae_sedis_sp	False	53
k__Fungi;p__Basidiomycota;c__Tremellomycetes;o__Tremellales;f__unidentified;g__unidentified;s__Tremellales_sp	False	48
k__Fungi;p__Basidiomycota;c__Tremellomycetes;o__Trichosporonales;f__Trichosporonaceae;__;__	False	54
k__Fungi;p__Basidiomycota;c__Tremellomycetes;o__Trichosporonales;f__Trichosporonaceae;g__Apiotrichum;__	False	52
k__Fungi;p__Basidiomycota;c__Tremellomycetes;o__Trichosporonales;f__Trichosporonaceae;g__Cutaneotrichosporon;__	False	50
k__Fungi;p__Basidiomycota;c__Tremellomycetes;o__Trichosporonales;f__Trichosporonaceae;g__Trichosporon;__	False	54
k__Fungi;p__Basidiomycota;c__Tremellomycetes;o__Trichosporonales;f__Trichosporonaceae;g__Trichosporon;s__Trichosporon_asahii	False	58
k__Fungi;p__Basidiomycota;c__Ustilaginomycetes;o__Urocystidales;f__Urocystidaceae;g__Urocystis;s__Urocystis_agropyri	False	51
k__Fungi;p__Basidiomycota;c__Ustilaginomycetes;o__Ustilaginales;f__Ustilaginaceae;__;__	False	57
k__Fungi;p__Basidiomycota;c__Ustilaginomycetes;o__Ustilaginales;f__Ustilaginaceae;g__Ustilago;__	False	50
k__Fungi;p__Basidiomycota;c__Ustilaginomycetes;o__Ustilaginales;f__Ustilaginaceae;g__Ustilago;s__Ustilago_hordei	False	52
k__Fungi;p__Basidiomycota;c__Ustilaginomycetes;o__Ustilaginales;f__Ustilaginaceae;g__unidentified;s__Ustilaginaceae_sp	False	55
k__Fungi;p__Basidiomycota;c__Ustilaginomycotina_cls_Incertae_sedis;o__Malasseziales;f__Malasseziaceae;g__Malassezia;__	False	55
k__Fungi;p__Basidiomycota;c__Ustilaginomycotina_cls_Incertae_sedis;o__Malasseziales;f__Malasseziaceae;g__Malassezia;s__Malassezia_sympodialis	False	55
k__Fungi;p__Basidiomycota;c__Wallemiomycetes;o__Wallemiales;f__Wallemiaceae;g__Wallemia;__	False	43
k__Fungi;p__Basidiomycota;c__Wallemiomycetes;o__Wallemiales;f__Wallemiaceae;g__Wallemia;s__Wallemia_ichthyophaga	False	55
k__Fungi;p__Basidiomycota;c__Wallemiomycetes;o__Wallemiales;f__Wallemiaceae;g__Wallemia;s__Wallemia_muriae	False	45
k__Fungi;p__Chytridiomycota;c__Chytridiomycetes;o__Olpidiales;f__Olpidiaceae;g__Olpidium;s__Olpidium_brassicae	False	51
k__Fungi;p__Glomeromycota;c__Glomeromycetes;o__Glomerales;f__Glomeraceae;g__Glomus;s__Glomus_sp	False	53
k__Fungi;p__Zygomycota;c__Mortierellomycotina_cls_Incertae_sedis;o__Mortierellales;f__Mortierellaceae;g__Mortierella;__	False	41
k__Fungi;p__Zygomycota;c__Mortierellomycotina_cls_Incertae_sedis;o__Mortierellales;f__Mortierellaceae;g__Mortierella;s__Mortierella_alpina	False	54
k__Fungi;p__Zygomycota;c__Mortierellomycotina_cls_Incertae_sedis;o__Mortierellales;f__Mortierellaceae;g__Mortierella;s__Mortierella_oligospora	False	54
k__Fungi;p__Zygomycota;c__Mortierellomycotina_cls_Incertae_sedis;o__Mortierellales;f__Mortierellaceae;g__Mortierella;s__Mortierella_sarnyensis	False	54
k__Fungi;p__Zygomycota;c__Mucoromycotina_cls_Incertae_sedis;o__Mucorales;f__Lichtheimiaceae;g__Rhizomucor;s__Rhizomucor_pusillus	False	56
k__Fungi;p__Zygomycota;c__Mucoromycotina_cls_Incertae_sedis;o__Mucorales;f__Mucoraceae;g__Actinomucor;s__Actinomucor_elegans	False	55
k__Fungi;p__Zygomycota;c__Mucoromycotina_cls_Incertae_sedis;o__Mucorales;f__Mucoraceae;g__Mucor;s__Mucor_circinelloides	False	16
k__Fungi;p__Zygomycota;c__Mucoromycotina_cls_Incertae_sedis;o__Mucorales;f__Mucoraceae;g__Mucor;s__Mucor_racemosus	False	56
k__Fungi;p__Zygomycota;c__Mucoromycotina_cls_Incertae_sedis;o__Mucorales;f__Rhizopodaceae;g__Rhizopus;s__Rhizopus_arrhizus	False	54
k__Fungi;p__Zygomycota;c__Mucoromycotina_cls_Incertae_sedis;o__Mucorales;f__Syncephalastraceae;g__Syncephalastrum;__	False	55
k__Fungi;p__Zygomycota;c__Mucoromycotina_cls_Incertae_sedis;o__Mucorales;f__Umbelopsidaceae;g__Umbelopsis;s__Umbelopsis_ramanniana	False	50
